# Supplementary material for: Irresponsible parties, responsible voters? Legislative gridlock and collective accountability
Source: PLoS One. 2020 Mar 2;15(3):e0229789. doi: 10.1371/journal.pone.0229789 (PMC7051087; doi:10.1371/journal.pone.0229789)
Supplement: S1 Data files — (ZIP) [file pone.0229789.s002.zip]

Archive with 4 entries (4 files):
- create tables.do
- data_individuals.dta
- data_parties.dta
- README.txt
