# Supplementary material for: Irresponsible parties, responsible voters? Legislative gridlock and collective accountability
Source: PLoS One. 2020 Mar 2;15(3):e0229789. doi: 10.1371/journal.pone.0229789 (PMC7051087; doi:10.1371/journal.pone.0229789)
Supplement: S1 Data files — (ZIP) [file pone.0229789.s002.zip › create tables.do]

/********************************************************************************************************************************************************************************************/
/* This program estimates multinomial logit models of the electoral outcomes for individual incumbent legislators in US state legislatures (lower chambers).                                */
/*                                                                                                                                                                                          */
/* The dependent variable is a discrete variable, outcome, that takes the following values:                                                                                                 */
/*      1 if the incumbent was re-elected                                                                                                                                                   */
/*      2 if the incumbent was replaced by a candidate from his/her own party                                                                                                               */
/*      3 if the incumbent was replaced by a candidate from another party                                                                                                                   */
/*                                                                                                                                                                                          */ 
/*      The key RHS variable, delays, measures the proportion of budgets that were passed after the legislature's deadline during the years since the previous election.                    */
/*      The code below produces statistics that calculate the change in the probabilities of outcome=2 and outcome=3 when going from c.delays=0 to c.delays=1.                              */
/*                                                                                                                                                                                          */
/*      Before running the code below, run the program "Data setup.do" to read data and generate key variables.                                                                             */
/*                                                                                                                                                                                          */
/*      Output is automatically written to excel spreadsheets in the folder set by global "datafolder" in line 23.                                                                          */
/*                                                                                                                                                                                          */
/********************************************************************************************************************************************************************************************/
ssc install estout
ssc install distinct
ssc install outreg2
set more off, permanently

* Set data folder
global datafolder "C:\Users\jdz781\Dropbox\budgets\Elections paper 2016\PLOS one submission\Revision January 2020\Data files\"


* Read data
use "${datafolder}\\data_individuals.dta", clear


* Create year dummies manually . leave out 1989 and 1990
forvalues y=1991/2007 {
gen byte yd`y' = year==`y'
}


/********************************************************************************************************************************************************************************************/
/*                                                                                                                                                                                          */
/*                                                                                                                                                                                          */
/*                                                                                                                                                                                          */
/*                                                                                                                                                                                          */
/*                                                                             Table 1                                                                                                      */
/*                                                                                                                                                                                          */
/*                                                                                                                                                                                          */
/*                                                                                                                                                                                          */
/*                                                                                                                                                                                          */
/********************************************************************************************************************************************************************************************/
{ // Click to expand / hide code


preserve

* Exclude senate candidates, term limited incumbents, multi-member districts, unknown outcomes
keep if inrange(outcome,1,3) & ran_senate==0 & termlimited==0

putexcel set "${datafolder}\Table 1", modify sheet("Raw")

putexcel C1=("No budget gridlock") D1=("Budget gridlock at least once") E1=("All") 

collapse (count)    outcome              ///
         (mean) stateno            ///
                year               ///
                reelected          ///
				replaced_same      ///
				replaced_opp       ///
                voteshare_prev     ///
                majority_member    ///
                delays             ///
				delay_dum         ///
    		    gov_maj_diff       ///
				gov_same           ///
				dem                ///
				dem_control        ///
				elex               ///
				unemp_change1      ///
				houseprice_growth1 ///
				gov_exp_change     ///
				taxchanges         ///
				gov_spl            ///
	 , by(elecid) 

rename outcome  observations
gen elections = 1

	local row = 2
	foreach var in delays reelected replaced_same replaced_opp majority_member gov_maj_diff dem_control unemp_change1 houseprice_growth1 gov_exp_change taxchanges gov_spl {
	 
	qui estpost tabstat `var', by(delay_dum) stat(mean) columns(statistics)
	putexcel B`row'=("`e(vars)'") C`row'=matrix(e(mean)) 
	local row = `row' +1
	}
    foreach var in elections observations {
	qui estpost tabstat `var', by(delay_dum) stat(sum) columns(statistics)
    putexcel B`row'=("`e(vars)'") C`row'=matrix(e(sum))
	local row = `row' +1
	}
    restore	


}

/********************************************************************************************************************************************************************************************/
/*                                                                                                                                                                                          */
/*                                                                                                                                                                                          */
/*                                                                                                                                                                                          */
/*                                                                                                                                                                                          */
/*                                                                             Table 2                                                                                                      */
/*                                                                                                                                                                                          */
/*                                                                                                                                                                                          */
/*                                                                                                                                                                                          */
/*                                                                                                                                                                                          */
/***************************************************************************************************************************************************************-*****************************/
{ // Click to expand / hide code

* Exclude senate candidates, term limited incumbents, multi-member districts, unknown outcomes
preserve
keep if inrange(outcome,1,3) & ran_senate==0 & termlimited==0


putexcel set "${datafolder}\Table 2", modify sheet("Raw")

putexcel B8 =("All incumbents") B10=("Majority party members") B12=("Minority party members") B14=("Difference")
putexcel B18=("All incumbents") B20=("Majority party members") B22=("Minority party members") B24=("Difference")
putexcel B28=("All incumbents") B30=("Majority party members") B32=("Minority party members") B34=("Difference")

putexcel C7= ("Outcome 1: Reelection")
putexcel C17=("Outcome 2: Replaced from candidate from same party")
putexcel C27=("Outcome 3: Replaced by candidate from other party")

putexcel  B36=("Party affiliation dummies")            ///
          B37=("Electoral record controls")            ///
          B38=("Political controls")                   ///
          B39=("Economic controls")                    ///
		  B40=("Economic controls x majority party")   ///
		  B41=("State fixed effects")                  ///
		  B42=("State fixed effects x majority party") ///
          B43=(" Year fixed effects")                  ///
		  B44=("No. of states")                        ///
		  B45=("No. of elections")                     ///
		  B46=("Observations")

 
 
 
 *************************    Column 1  ***********************************************************************
{
putexcel C6 = ("(1)") 
                                                                                                                                                                                       
qui  mlogit outcome  majority_member##c.delays                    ///
                 /*majority_member*/                                ///
			     gov_same                                       ///
		     /*  voteshare_prev                                 ///
				 c.campaigns##c.campaigns                       ///
				 pres_share                                     ///
				 pres_same                                      ///
				 1.pres_same#c.pres_appr                        ///
				 c.gov_share#1.elex                             ///
                 elex                                           /// 
                 c.unemp_change1#majority_member                ///
                 c.houseprice_growth1#majority_member           ///
				 c.gov_exp_change#majority_member               ///
				 c.taxchanges#majority_member                   ///
				 c.gov_spl#majority_member                      ///
                 i.stateno */                                   /// 
				 yd* , vce(cluster elecid)                     

estimates store tab2col1

margins, predict() at(c.delays=(0 1)) post
estimates store tab2col1_marg_all

estimates restore tab2col1
margins, predict() at(c.delays=(0 1) majority_member=(0 1)) post
estimates store tab2col1_marg_b

estimates restore tab2col1
margins, predict() at(c.delays=(0 1) majority_member=(1)) post
estimates store tab2col1_marg_maj

estimates restore tab2col1
margins, predict() at(c.delays=(0 1) majority_member=(0)) post
estimates store tab2col1_marg_min


* Outcome 1: Re-election				 
estimates restore tab2col1
margins, predict(outcome(1)) at(c.delays=(0 1)) post
 nlcom (outcome1_diff_all: _b[2._at] - _b[1._at])	
 mat V = r(V)
 mat S = cholesky(V)
 putexcel C8=matrix(r(b)) C9=matrix(S) 				 
				 
estimates restore tab2col1
margins, predict(outcome(1)) at(c.delays=(0 1) majority_member=(0 1)) post																																														
 
 nlcom (outcome1_diff_majority: _b[4._at] - _b[3._at])
 mat V = r(V)
 mat S = cholesky(V)
 putexcel C10=matrix(r(b)) C11=matrix(S) 

 nlcom (outcome1_diff_minority: _b[2._at] - _b[1._at])
 mat V = r(V)
 mat S = cholesky(V)
 putexcel C12=matrix(r(b)) C13=matrix(S) 
    
 nlcom (outcome1_diff_diff: (_b[4._at] - _b[3._at]) - (_b[2._at] - _b[1._at]))
 mat V = r(V)
 mat S = cholesky(V)
 putexcel C14=matrix(r(b)) C15=matrix(S) 

 
 
 * Outcome 2: Replaced by candidate from same party				 
estimates restore tab2col1
margins, predict(outcome(2)) at(c.delays=(0 1)) post
 nlcom (outcome2_diff_all: _b[2._at] - _b[1._at])	
 mat V = r(V)
 mat S = cholesky(V)
 putexcel C18=matrix(r(b)) C19=matrix(S)   				 
				 
estimates restore tab2col1
margins, predict(outcome(2)) at(c.delays=(0 1) majority_member=(0 1)) post																																														
 
 nlcom (outcome2_diff_majority: _b[4._at] - _b[3._at])
 mat V = r(V)
 mat S = cholesky(V)
 putexcel C20=matrix(r(b)) C21=matrix(S)  

 nlcom (outcome2_diff_minority: _b[2._at] - _b[1._at])	
 mat V = r(V)
 mat S = cholesky(V)
 putexcel C22=matrix(r(b)) C23=matrix(S)  
    
 nlcom (outcome2_diff_diff: (_b[4._at] - _b[3._at]) - (_b[2._at] - _b[1._at]))
 mat V = r(V)
 mat S = cholesky(V)
 putexcel C24=matrix(r(b)) C25=matrix(S)  

 
 * Outcome 3: Replaced by candidate from other party				 
estimates restore tab2col1
margins, predict(outcome(3)) at(c.delays=(0 1)) post
 nlcom (outcome3_diff_all: _b[2._at] - _b[1._at])
 mat V = r(V)
 mat S = cholesky(V)
 putexcel C28=matrix(r(b)) C29=matrix(S)   				 
				 
estimates restore tab2col1
margins, predict(outcome(3)) at(c.delays=(0 1) majority_member=(0 1)) post																																														
 
 nlcom (outcome3_diff_majority: _b[4._at] - _b[3._at])
 mat V = r(V)
 mat S = cholesky(V)
 putexcel C30=matrix(r(b)) C31=matrix(S)  

 nlcom (outcome3_diff_minority: _b[2._at] - _b[1._at])	
 mat V = r(V)
 mat S = cholesky(V)
 putexcel C32=matrix(r(b)) C33=matrix(S)  
    
 nlcom (outcome3_diff_diff: (_b[4._at] - _b[3._at]) - (_b[2._at] - _b[1._at]))	
 mat V = r(V)
 mat S = cholesky(V)
 putexcel C34=matrix(r(b)) C35=matrix(S)  
 

 
 
 
 
 putexcel C36=("Yes") /* Party affiliation   */                   ///
          C37=("No") /* Electoral record   */                   ///
          C38=("No") /* Political controls */                   ///
          C39=("No") /* Economic controls */                    ///
		  C40=("No") /* Economic controls x majority party */   ///
		  C41=("No") /* State fixed effects */                  ///
		  C42=("No") /* State fixed effects x majority party */ ///
          C43=("Yes") /* Year fixed effects */                   ///

  estimates restore tab2col1
  distinct stateno if e(sample)
  putexcel C44=(r(ndistinct))
  distinct elecid if e(sample)
  putexcel C45=(r(ndistinct))
  putexcel C46=(r(N))
 }
 
 
 
 
 *************************    Column 2   **********************************************************************
{
 putexcel D6 = ("(2)") 
                                                                                                                                                                                       
 qui mlogit outcome majority_member##c.delays                   ///
                 /*majority_member*/                                ///
			     gov_same                                       ///
		         voteshare_prev                                 ///
				 c.campaigns##c.campaigns                       ///
			     pres_share                                     ///
				 pres_same                                      ///
				 1.pres_same#c.pres_appr                        ///
				 c.gov_share#1.elex                             ///
                 elex                                           /// 
             /*  c.unemp_change1#majority_member                ///
                 c.houseprice_growth1#majority_member           ///
				 c.gov_exp_change#majority_member               ///
				 c.taxchanges#majority_member                   ///
				 c.gov_spl#majority_member                      ///
                 i.stateno */                                   /// 
				 yd* , vce(cluster elecid)                     


estimates store tab2col2

margins, predict() at(c.delays=(0 1)) post
estimates store tab2col2_marg_all

estimates restore tab2col2
margins, predict() at(c.delays=(0 1) majority_member=(0 1)) post
estimates store tab2col2_marg_b

estimates restore tab2col2
margins, predict() at(c.delays=(0 1) majority_member=(1)) post
estimates store tab2col2_marg_maj

estimates restore tab2col2
margins, predict() at(c.delays=(0 1) majority_member=(0)) post
estimates store tab2col2_marg_min


* Outcome 1: Re-election				 
estimates restore tab2col2
margins, predict(outcome(1)) at(c.delays=(0 1)) post
 nlcom (outcome1_diff_all: _b[2._at] - _b[1._at])
 mat V = r(V)
 mat S = cholesky(V)
 putexcel D8=matrix(r(b)) D9=matrix(S)   				 
				 
estimates restore tab2col2
margins, predict(outcome(1)) at(c.delays=(0 1) majority_member=(0 1)) post																																														
 
 nlcom (outcome1_diff_majority: _b[4._at] - _b[3._at])																																														
 mat V = r(V)
 mat S = cholesky(V)
 putexcel D10=matrix(r(b)) D11=matrix(S)  

 nlcom (outcome1_diff_minority: _b[2._at] - _b[1._at])																																													
 mat V = r(V)
 mat S = cholesky(V)
 putexcel D12=matrix(r(b)) D13=matrix(S)  
    
 nlcom (outcome1_diff_diff: (_b[4._at] - _b[3._at]) - (_b[2._at] - _b[1._at]))	
 mat V = r(V)
 mat S = cholesky(V)
 putexcel D14=matrix(r(b)) D15=matrix(S)  

 
 
 * Outcome 2: Replaced by candidate from same party				 
estimates restore tab2col2
margins, predict(outcome(2)) at(c.delays=(0 1)) post
 nlcom (outcome2_diff_all: _b[2._at] - _b[1._at])																																														
 mat V = r(V)
 mat S = cholesky(V)
 putexcel D18=matrix(r(b)) D19=matrix(S)   				 
				 
estimates restore tab2col2
margins, predict(outcome(2)) at(c.delays=(0 1) majority_member=(0 1)) post																																														
 
 nlcom (outcome2_diff_majority: _b[4._at] - _b[3._at])
 mat V = r(V)
 mat S = cholesky(V)
 putexcel D20=matrix(r(b)) D21=matrix(S)  

 nlcom (outcome2_diff_minority: _b[2._at] - _b[1._at])																																													
 mat V = r(V)
 mat S = cholesky(V)
 putexcel D22=matrix(r(b)) D23=matrix(S)  
    
 nlcom (outcome2_diff_diff: (_b[4._at] - _b[3._at]) - (_b[2._at] - _b[1._at]))	
 mat V = r(V)
 mat S = cholesky(V)
 putexcel D24=matrix(r(b)) D25=matrix(S)  

 
 * Outcome 3: Replaced by candidate from other party				 
estimates restore tab2col2
margins, predict(outcome(3)) at(c.delays=(0 1)) post
mat V = r(V)
mat S = cholesky(V)
nlcom (outcome3_diff_all: _b[2._at] - _b[1._at])																																														
putexcel D28=matrix(r(b)) D29=matrix(S)   				 
				 
estimates restore tab2col2
margins, predict(outcome(3)) at(c.delays=(0 1) majority_member=(0 1)) post																																														
 
 nlcom (outcome3_diff_majority: _b[4._at] - _b[3._at])	
 mat V = r(V)
 mat S = cholesky(V)
 putexcel D30=matrix(r(b)) D31=matrix(S)  

 nlcom (outcome3_diff_minority: _b[2._at] - _b[1._at])																																													
 mat V = r(V)
 mat S = cholesky(V)
 putexcel D32=matrix(r(b)) D33=matrix(S)  
    
 nlcom (outcome3_diff_diff: (_b[4._at] - _b[3._at]) - (_b[2._at] - _b[1._at]))	
 mat V = r(V)
 mat S = cholesky(V)
 putexcel D34=matrix(r(b)) D35=matrix(S)  
 

 putexcel D36=("Yes") /* Party affiliation   */                   ///
          D37=("Yes") /* Electoral record   */                   ///
          D38=("Yes") /* Political controls */                   ///
          D39=("No") /* Economic controls */                    ///
		  D40=("No") /* Economic controls x majority party */   ///
		  D41=("No") /* State fixed effects */                  ///
		  D42=("No") /* State fixed effects x majority party */ ///
          D43=("Yes") /* Year fixed effects */                   ///
 		
  
  estimates restore tab2col2
  distinct stateno if e(sample)
  putexcel D44=(r(ndistinct))
  distinct elecid if e(sample)
  putexcel D45=(r(ndistinct))
  putexcel D46=(r(N))
 

 }  
 


 
 *************************    Column 3   **********************************************************************
{
 putexcel E6 = ("(3)") 
                                                                                                                                                                                       
qui mlogit outcome majority_member##c.delays                   ///
                 /*majority_member*/                                ///
			     gov_same                                       ///
		         voteshare_prev                                 ///
				 c.campaigns##c.campaigns                       ///
				 pres_share                                     ///
				 pres_same                                      ///
				 1.pres_same#c.pres_appr                        ///
				 c.gov_share#1.elex                             ///
                 elex                                           /// 
                 c.unemp_change1#majority_member                ///
                 c.houseprice_growth1#majority_member           ///
				 c.gov_exp_change#majority_member               ///
				 c.taxchanges#majority_member                   ///
				 c.gov_spl#majority_member                      ///
              /* i.stateno */                                   /// 
				 yd* , vce(cluster elecid)                                       

estimates store tab2col3

margins, predict() at(c.delays=(0 1)) post
estimates store tab2col3_marg_all

estimates restore tab2col3
margins, predict() at(c.delays=(0 1) majority_member=(0 1)) post
estimates store tab2col3_marg_b

estimates restore tab2col3
margins, predict() at(c.delays=(0 1) majority_member=(1)) post
estimates store tab2col3_marg_maj

estimates restore tab2col3
margins, predict() at(c.delays=(0 1) majority_member=(0)) post
estimates store tab2col3_marg_min


* Outcome 1: Re-election				 
estimates restore tab2col3
margins, predict(outcome(1)) at(c.delays=(0 1)) post
 mat V = r(V)
 mat S = cholesky(V)
 nlcom (outcome1_diff_all: _b[2._at] - _b[1._at])																																														
 putexcel E8=matrix(r(b)) E9=matrix(S)  				 
				 
estimates restore tab2col3
margins, predict(outcome(1)) at(c.delays=(0 1) majority_member=(0 1)) post																																														
 
 nlcom (outcome1_diff_majority: _b[4._at] - _b[3._at])																																														
 mat V = r(V)
 mat S = cholesky(V)
 putexcel E10=matrix(r(b)) E11=matrix(S)  

 nlcom (outcome1_diff_minority: _b[2._at] - _b[1._at])																																													
 mat V = r(V)
 mat S = cholesky(V)
 putexcel E12=matrix(r(b)) E13=matrix(S)  
    
 nlcom (outcome1_diff_diff: (_b[4._at] - _b[3._at]) - (_b[2._at] - _b[1._at]))	
 mat V = r(V)
 mat S = cholesky(V)
 putexcel E14=matrix(r(b)) E15=matrix(S)  

 
 
 * Outcome 2: Replaced by candidate from same party				 
estimates restore tab2col3
margins, predict(outcome(2)) at(c.delays=(0 1)) post

 nlcom (outcome2_diff_all: _b[2._at] - _b[1._at])
 mat V = r(V)
 mat S = cholesky(V)
 putexcel E18=matrix(r(b)) E19=matrix(S)   				 
				 
estimates restore tab2col3
margins, predict(outcome(2)) at(c.delays=(0 1) majority_member=(0 1)) post																																														
 
 nlcom (outcome2_diff_majority: _b[4._at] - _b[3._at])
 mat V = r(V)
 mat S = cholesky(V)
 putexcel E20=matrix(r(b)) E21=matrix(S)  

 nlcom (outcome2_diff_minority: _b[2._at] - _b[1._at])																																													
 mat V = r(V)
 mat S = cholesky(V)
 putexcel E22=matrix(r(b)) E23=matrix(S)  
    
 nlcom (outcome2_diff_diff: (_b[4._at] - _b[3._at]) - (_b[2._at] - _b[1._at]))	
 mat V = r(V)
 mat S = cholesky(V)
 putexcel E24=matrix(r(b)) E25=matrix(S)  

 
 * Outcome 3: Replaced by candidate from other party				 
estimates restore tab2col3
margins, predict(outcome(3)) at(c.delays=(0 1)) post
 
 nlcom (outcome3_diff_all: _b[2._at] - _b[1._at])																																														
 mat V = r(V)
 mat S = cholesky(V)
 putexcel E28=matrix(r(b)) E29=matrix(S)   				 
				 
estimates restore tab2col3
margins, predict(outcome(3)) at(c.delays=(0 1) majority_member=(0 1)) post																																														
 
 nlcom (outcome3_diff_majority: _b[4._at] - _b[3._at])																																														
 mat V = r(V)
 mat S = cholesky(V)
 putexcel E30=matrix(r(b)) E31=matrix(S)  

 nlcom (outcome3_diff_minority: _b[2._at] - _b[1._at])																																													
 mat V = r(V)
 mat S = cholesky(V)
 putexcel E32=matrix(r(b)) E33=matrix(S)  
    
 nlcom (outcome3_diff_diff: (_b[4._at] - _b[3._at]) - (_b[2._at] - _b[1._at]))	
 mat V = r(V)
 mat S = cholesky(V)
 putexcel E34=matrix(r(b)) E35=matrix(S)  

 

  
 putexcel E36=("Yes") /* Party affiliation   */                   ///
          E37=("Yes") /* Electoral record   */                   ///
          E38=("Yes") /* Political controls */                   ///
          E39=("Yes") /* Economic controls */                    ///
		  E40=("Yes") /* Economic controls x majority party */   ///
		  E41=("No") /* State fixed effects */                  ///
		  E42=("No") /* State fixed effects x majority party */ ///
          E43=("Yes") /* Year fixed effects */                   ///
 		
   
  estimates restore tab2col3
  distinct stateno if e(sample)
  putexcel E44=(r(ndistinct))
  distinct elecid if e(sample)
  putexcel E45=(r(ndistinct))
  putexcel E46=(r(N))
		  
}

 
  

 *************************    Column 4   **********************************************************************
{
  putexcel F6 = ("(4)") 
                                                                                                                                                                                       
qui mlogit outcome  majority_member##c.delays                    ///
                 /*majority_member*/                                ///
			     gov_same                                       ///
		         voteshare_prev                                 ///
				 c.campaigns##c.campaigns                       ///
				 pres_share                                     ///
				 pres_same                                      ///
				 1.pres_same#c.pres_appr                        ///
				 c.gov_share#1.elex                             ///
                 elex                                           /// 
                 c.unemp_change1#majority_member                ///
                 c.houseprice_growth1#majority_member           ///
				 c.gov_exp_change#majority_member               ///
				 c.taxchanges#majority_member                   ///
				 c.gov_spl#majority_member                      ///
                 i.stateno                                      /// 
				 yd* , vce(cluster elecid) 				 

estimates store tab2col4

margins, predict() at(c.delays=(0 1)) post
estimates store tab2col4_marg_all

estimates restore tab2col4
margins, predict() at(c.delays=(0 1) majority_member=(0 1)) post
estimates store tab2col4_marg_b

estimates restore tab2col4
margins, predict() at(c.delays=(0 1) majority_member=(1)) post
estimates store tab2col4_marg_maj

estimates restore tab2col4
margins, predict() at(c.delays=(0 1) majority_member=(0)) post
estimates store tab2col4_marg_min

* Outcome 1: Re-election				 
estimates restore tab2col4
margins, predict(outcome(1)) at(c.delays=(0 1)) post
 nlcom (outcome1_diff_all: _b[2._at] - _b[1._at])
 mat V = r(V)
 mat S = cholesky(V)
 putexcel F8=matrix(r(b)) F9=matrix(S)  				 
				 
estimates restore tab2col4
margins, predict(outcome(1)) at(c.delays=(0 1) majority_member=(0 1)) post
 
 nlcom (outcome1_diff_majority: _b[4._at] - _b[3._at])																																														
 mat V = r(V)
 mat S = cholesky(V)
 putexcel F10=matrix(r(b)) F11=matrix(S)  

 nlcom (outcome1_diff_minority: _b[2._at] - _b[1._at])																																													
 mat V = r(V)
 mat S = cholesky(V)
 putexcel F12=matrix(r(b)) F13=matrix(S)  
    
 nlcom (outcome1_diff_diff: (_b[4._at] - _b[3._at]) - (_b[2._at] - _b[1._at]))	
 mat V = r(V)
 mat S = cholesky(V)
 putexcel F14=matrix(r(b)) F15=matrix(S)  

 
 
 * Outcome 2: Replaced by candidate from same party				 
estimates restore tab2col4
margins, predict(outcome(2)) at(c.delays=(0 1)) post
 nlcom (outcome2_diff_all: _b[2._at] - _b[1._at])																																														
 mat V = r(V)
 mat S = cholesky(V)
 putexcel F18=matrix(r(b)) F19=matrix(S)   				 
				 
estimates restore tab2col4
margins, predict(outcome(2)) at(c.delays=(0 1) majority_member=(0 1)) post																																														
 
 nlcom (outcome2_diff_majority: _b[4._at] - _b[3._at])																																														
 mat V = r(V)
 mat S = cholesky(V)
 putexcel F20=matrix(r(b)) F21=matrix(S)  

 nlcom (outcome2_diff_minority: _b[2._at] - _b[1._at])																																													
 mat V = r(V)
 mat S = cholesky(V)
 putexcel F22=matrix(r(b)) F23=matrix(S)  
    
 nlcom (outcome2_diff_diff: (_b[4._at] - _b[3._at]) - (_b[2._at] - _b[1._at]))	
 mat V = r(V)
 mat S = cholesky(V)
 putexcel F24=matrix(r(b)) F25=matrix(S)  

 
 * Outcome 3: Replaced by candidate from other party				 
estimates restore tab2col4
margins, predict(outcome(3)) at(c.delays=(0 1)) post
 nlcom (outcome3_diff_all: _b[2._at] - _b[1._at])																																														
 mat V = r(V)
 mat S = cholesky(V)
 putexcel F28=matrix(r(b)) F29=matrix(S)   				 
				 
estimates restore tab2col4
margins, predict(outcome(3)) at(c.delays=(0 1) majority_member=(0 1)) post																																														
 
 nlcom (outcome3_diff_majority: _b[4._at] - _b[3._at])																																														
 mat V = r(V)
 mat S = cholesky(V)
 putexcel F30=matrix(r(b)) F31=matrix(S)  

 nlcom (outcome3_diff_minority: _b[2._at] - _b[1._at])																																													
 mat V = r(V)
 mat S = cholesky(V)
 putexcel F32=matrix(r(b)) F33=matrix(S)  
    
 nlcom (outcome3_diff_diff: (_b[4._at] - _b[3._at]) - (_b[2._at] - _b[1._at]))	
 mat V = r(V)
 mat S = cholesky(V)
 putexcel F34=matrix(r(b)) F35=matrix(S)  
 

 *nlcom (seatshare_effect: (_b[4._at] - _b[3._at])*${maj_seatshare_avg}-(_b[2._at] - _b[1._at])*(1-${maj_seatshare_avg}))
 
 

  
 putexcel F36=("Yes") /* Party affiliation   */                   ///
          F37=("Yes") /* Electoral record   */                   ///
          F38=("Yes") /* Political controls */                   ///
          F39=("Yes") /* Economic controls */                    ///
		  F40=("Yes") /* Economic controls x majority party */   ///
		  F41=("Yes") /* State fixed effects */                  ///
		  F42=("No") /* State fixed effects x majority party */ ///
          F43=("Yes") /* Year fixed effects */                   ///
 		
   
  estimates restore tab2col4
  distinct stateno if e(sample)
  putexcel F44=(r(ndistinct))
  distinct elecid if e(sample)
  putexcel F45=(r(ndistinct))
  putexcel F46=(r(N))
  
* Marginal effects of changing unemployment rate  
*estimates restore tab2col4
*margins, predict(outcome(1)) dydx(unemp_change1) at(majority_member=(0 1)) post
*estimates restore tab2col4
*margins, predict(outcome(2)) dydx(unemp_change1) at(majority_member=(0 1)) post
*estimates restore tab2col4
*margins, predict(outcome(3)) dydx(unemp_change1) at(majority_member=(0 1)) post
}  
  
 ***********************************************************************************************
 
 
 
  *************************    Column 5   **********************************************************************
 {
 putexcel G6 = ("(5)") 
                                                                                                                                                                                       
     
qui mlogit outcome majority_member##c.delays                     ///
                 /*majority_member*/                                ///
                 voteshare_prev                                  ///
                 gov_same                                        ///
				 c.campaigns##c.campaigns                        ///
                 c.unemp_change1#majority_member                ///
                 c.houseprice_growth1#majority_member           ///
				 c.gov_exp_change#majority_member               ///
				 c.taxchanges#majority_member                   ///
				 c.gov_spl#majority_member                      ///
				 pres_share                                      ///
				 pres_same                                       ///
				 1.pres_same#c.pres_appr                           ///
				 c.gov_share#1.elex                                    ///
                 elex                                            /// 
                 i.stateno#majority_member                      /// 
				 yd* , vce(cluster elecid)                    
       
	   
estimates store tab2col5

margins, predict() at(c.delays=(0 1)) post
estimates store tab2col5_marg_all

estimates restore tab2col5 
margins, predict() at(c.delays=(0 1) majority_member=(0 1)) post
estimates store tab2col5_marg_b

estimates restore tab2col5
margins, predict() at(c.delays=(0 1) majority_member=(1)) post
estimates store tab2col5_marg_maj

estimates restore tab2col5
margins, predict() at(c.delays=(0 1) majority_member=(0)) post
estimates store tab2col5_marg_min

 
 

* Outcome 1: Re-election				 
estimates restore tab2col5
margins, predict(outcome(1)) at(c.delays=(0 1)) post
 nlcom (outcome1_diff_all: _b[2._at] - _b[1._at])																																														
 putexcel G8=matrix(r(b)) G9=matrix(S)  				 
				 
estimates restore tab2col5


margins, predict(outcome(1)) at(c.delays=(0 1) majority_member=(0 1)) post																																														
 
 nlcom (outcome1_diff_majority: _b[4._at] - _b[3._at])
 mat V = r(V)
 mat S = cholesky(V)
 putexcel G10=matrix(r(b)) G11=matrix(S)  

 nlcom (outcome1_diff_minority: _b[2._at] - _b[1._at])
 mat V = r(V)
 mat S = cholesky(V)
 putexcel G12=matrix(r(b)) G13=matrix(S)  
    
 nlcom (outcome1_diff_diff: (_b[4._at] - _b[3._at]) - (_b[2._at] - _b[1._at]))
 mat V = r(V)
 mat S = cholesky(V)
 putexcel G14=matrix(r(b)) G15=matrix(S)  

 
 
 * Outcome 2: Replaced by candidate from same party				 
estimates restore tab2col5
margins, predict(outcome(2)) at(c.delays=(0 1)) post
 nlcom (outcome2_diff_all: _b[2._at] - _b[1._at])
 mat V = r(V)
 mat S = cholesky(V)
 putexcel G18=matrix(r(b)) G19=matrix(S)   				 
				 
estimates restore tab2col5
margins, predict(outcome(2)) at(c.delays=(0 1) majority_member=(0 1)) post																																														
 
 nlcom (outcome2_diff_majority: _b[4._at] - _b[3._at])
 mat V = r(V)
 mat S = cholesky(V)
 putexcel G20=matrix(r(b)) G21=matrix(S)  

 nlcom (outcome2_diff_minority: _b[2._at] - _b[1._at])
 mat V = r(V)
 mat S = cholesky(V)
 putexcel G22=matrix(r(b)) G23=matrix(S)  
    
 nlcom (outcome2_diff_diff: (_b[4._at] - _b[3._at]) - (_b[2._at] - _b[1._at]))
 mat V = r(V)
 mat S = cholesky(V)
 putexcel G24=matrix(r(b)) G25=matrix(S)  

 
 * Outcome 3: Replaced by candidate from other party				 
estimates restore tab2col5
margins, predict(outcome(3)) at(c.delays=(0 1)) post
 nlcom (outcome3_diff_all: _b[2._at] - _b[1._at])
 mat V = r(V)
 mat S = cholesky(V)
 putexcel G28=matrix(r(b)) G29=matrix(S)   				 
				 
estimates restore tab2col5
margins, predict(outcome(3)) at(c.delays=(0 1) majority_member=(0 1)) post																																														
 
 nlcom (outcome3_diff_majority: _b[4._at] - _b[3._at])
 mat V = r(V)
 mat S = cholesky(V)
 putexcel G30=matrix(r(b)) G31=matrix(S)  

 nlcom (outcome3_diff_minority: _b[2._at] - _b[1._at])
 mat V = r(V)
 mat S = cholesky(V)
 putexcel G32=matrix(r(b)) G33=matrix(S)  
    
 nlcom (outcome3_diff_diff: (_b[4._at] - _b[3._at]) - (_b[2._at] - _b[1._at]))
 mat V = r(V)
 mat S = cholesky(V)
 putexcel G34=matrix(r(b)) G35=matrix(S)  
 
*nlcom (seatshare_effect: (_b[4._at] - _b[3._at])*${maj_seatshare_avg}-(_b[2._at] - _b[1._at])*(1-${maj_seatshare_avg}))
 
 

  
 putexcel G36=("Yes") /* Party affiliation   */                   ///
          G37=("Yes") /* Electoral record   */                   ///
          G38=("Yes") /* Political controls */                   ///
          G39=("Yes") /* Economic controls */                    ///
		  G40=("Yes") /* Economic controls x majority party */   ///
		  G41=("Yes") /* State fixed effects */                  ///
		  G42=("Yes") /* State fixed effects x majority party */ ///
          G43=("Yes") /* Year fixed effects */                   ///
 		
  estimates restore tab2col5 
  distinct stateno if e(sample)
  putexcel G44=(r(ndistinct))
  distinct elecid if e(sample)
  putexcel G45=(r(ndistinct))
  putexcel G46=(r(N))
 ***********************************************************************************************
 }
 
 
 restore
 
 }
 
 
 
 
/********************************************************************************************************************************************************************************************/
 *      Figure to illustrate results from single column in Table 2
/********************************************************************************************************************************************************************************************/

{ // Click to expand / hide code

/*
preserve
keep if inrange(outcome,1,3) & ran_senate==0 & termlimited==0

estimates restore tab2col4_marg_b
nlcom (o1: _b[1._predict#4._at]-_b[1._predict#3._at]) (o2: _b[2._predict#4._at]-_b[2._predict#3._at]) (o3: _b[3._predict#4._at]-_b[3._predict#3._at]), post
estimates store col4_maj

estimates restore tab2col4_marg_b
nlcom (o1: _b[1._predict#2._at]-_b[1._predict#1._at]) (o2: _b[2._predict#2._at]-_b[2._predict#1._at]) (o3: _b[3._predict#2._at]-_b[3._predict#1._at]), post
estimates store col4_min
 
coefplot (col4_maj, label("Majority party members") offset(-0.1)) (col4_min, label("Minority party members") offset(0.1)) ///
, xline(0, lcolor(red)) graphregion(color(white)) xtitle("Impact of budget delays on Pr(outcome)", size(medsmall)) xlabel(#6) ///
coeflabels(o1 = `" "Outcome 1:" "Re-election" "'  o2 = `" "Outcome 2:" "Replaced by cand." "from same party" "' o3 = `" "Outcome 3:" "Replaced by cand." "from other party" "', labstyle(right) ) name(one_col, replace)
graph export "${datafolder}\Figure_table2_col4.pdf", replace
graph export "${datafolder}\Figure_table2_col4.png", replace
graph export "${datafolder}\Figure_table2_col4.wmf", replace 
restore
*/
}
 
 
 
/********************************************************************************************************************************************************************************************/
* Figure to illustrate results from all columns in Table 2
/********************************************************************************************************************************************************************************************/

{ // Click to expand / hide code
preserve
keep if inrange(outcome,1,3) & ran_senate==0 & termlimited==0

forvalues m = 1/5 {
forvalues c = 1/3 {
estimates restore tab2col`m'_marg_all
nlcom (Model`m':_b[`c'._predict#2._at]-_b[`c'._predict#1._at]), post
estimates store m`m'_o`c'_all

estimates restore tab2col`m'_marg_maj
nlcom (Model`m':_b[`c'._predict#2._at]-_b[`c'._predict#1._at]), post
estimates store m`m'_o`c'_maj

estimates restore tab2col`m'_marg_min
nlcom (Model`m':_b[`c'._predict#2._at]-_b[`c'._predict#1._at]), post
estimates store m`m'_o`c'_min 
}
}
 
coefplot   (m1_o1_all m2_o1_all m3_o1_all m4_o1_all m5_o1_all, label("All incumbents")         msize(small) msymbol(D) offset( 0.2)) ///
           (m1_o1_maj m2_o1_maj m3_o1_maj m4_o1_maj m5_o1_maj, label("Majority party members") msize(small) msymbol(T) offset( 0.0)) ///
           (m1_o1_min m2_o1_min m3_o1_min m4_o1_min m5_o1_min, label("Minority party members") msize(small) msymbol(O) offset(-0.2)) ///
		   , bylabel(Panel (a): Outcome 1 - Re-election)  ///
		|| (m1_o2_all m2_o2_all m3_o2_all m4_o2_all m5_o2_all, label("All incumbents")         msize(small) msymbol(D) offset( 0.2)) ///
		   (m1_o2_maj m2_o2_maj m3_o2_maj m4_o2_maj m5_o2_maj, label("Majority party members") msize(small) msymbol(T) offset( 0.0)) ///
           (m1_o2_min m2_o2_min m3_o2_min m4_o2_min m5_o2_min, label("Minority party members") msize(small) msymbol(O) offset(-0.2)) ///
		   , bylabel(Panel (b): Outcome 2 - Replaced by cand. from same party)  ///
		|| (m1_o3_all m2_o3_all m3_o3_all m4_o3_all m5_o3_all, label("All incumbents")         msize(small) msymbol(D) offset( 0.2)) ///
		   (m1_o3_maj m2_o3_maj m3_o3_maj m4_o3_maj m5_o3_maj, label("Majority party members") msize(small) msymbol(T) offset( 0.0)) ///
           (m1_o3_min m2_o3_min m3_o3_min m4_o3_min m5_o3_min, label("Minority party members") msize(small) msymbol(O) offset(-0.2)) ///
           , bylabel(Panel (c): Outcome 3 - Replaced by cand. from other party)   ///
        || , xline(0, lcolor(red)) byopts(compact cols(1)  graphregion(color(white)) legend(pos(6))) ysize(8) legend(size(small) cols(3) region(lcolor(white)))  ///
		     subtitle(, size(medsmall) bcolor(white)) ///
		     xtitle("                     Impact of budget delays on Pr(outcome)", size(small)) xlabel(#6) name(all_cols, replace)
graph export "${datafolder}\Fig1.pdf", replace 
graph export "${datafolder}\Fig1.png", replace
graph export "${datafolder}\Fig1.wmf", replace
graph export "${datafolder}\Fig1.tif", replace

/*
coefplot   (m1_o1_maj m2_o1_maj m3_o1_maj m4_o1_maj m5_o1_maj, label("Majority party members") msize(small) offset(-0.05)) ///
           (m1_o1_min m2_o1_min m3_o1_min m4_o1_min m5_o1_min, label("Minority party members") msize(small) offset( 0.05)) ///
		   , bylabel(Outcome 1: Re-election) ///
		|| (m1_o2_maj m2_o2_maj m3_o2_maj m4_o2_maj m5_o2_maj, label("Majority party members") msize(small) offset(-0.05)) ///
           (m1_o2_min m2_o2_min m3_o2_min m4_o2_min m5_o2_min, label("Minority party members") msize(small) offset( 0.05)) ///
		   , bylabel(Outcome 2: Replaced by cand. from same party)  ///
		|| (m1_o3_maj m2_o3_maj m3_o3_maj m4_o3_maj m5_o3_maj, label("Majority party members") msize(small) offset(-0.05)) ///
           (m1_o3_min m2_o3_min m3_o3_min m4_o3_min m5_o3_min, label("Minority party members") msize(small) offset( 0.05)) ///
           , bylabel(Outcome 3: Replaced by cand. from other party)   ///
        || , vertical yline(0, lcolor(red)) byopts(compact cols(1) graphregion(color(white)) legend(pos(6))) ysize(8) legend(size(small)) ///
		   subtitle(, size(medsmall) bcolor(white)) ///
		   ytitle("Impact of budget delays on Pr(outcome)", size(medsmall)) ylabel(#6) name(all_cols_vertical, replace)
graph export "${datafolder}\Figure_table2_allcols_vertical.pdf", replace 
graph export "${datafolder}\Figure_table2_allcols_vertical.png", replace
*/
restore
}
 
 
/********************************************************************************************************************************************************************************************/
/*                                                                                                                                                                                          */
/*                                                                                                                                                                                          */
/*                                                                                                                                                                                          */
/*                                                                                                                                                                                          */
/*                                                                             Table 3                                                                                                      */
/*                                                                                                                                                                                          */
/*                                                                                                                                                                                          */
/*                                                                                                                                                                                          */
/*                                                                                                                                                                                          */
/********************************************************************************************************************************************************************************************/

{ // Click to expand / hide code

* Exclude senate candidates, term limited incumbents, multi-member districts, unknown outcomes
preserve
keep if inrange(outcome,1,3) & ran_senate==0 & termlimited==0


putexcel set "${datafolder}\Table 3", modify sheet("Raw")

putexcel B8 =("All incumbents") B10=("Members of governor's party") B12=("Non-members of governor's party") B14=("Difference")
putexcel B18=("All incumbents") B20=("Members of governor's party") B22=("Non-members of governor's party") B24=("Difference")
putexcel B28=("All incumbents") B30=("Members of governor's party") B32=("Non-members of governor's party") B34=("Difference")

putexcel C7= ("Outcome 1: Reelection")
putexcel C17=("Outcome 2: Replaced from candidate from same party")
putexcel C27=("Outcome 3: Replaced by candidate from other party")

putexcel  B36=("Party affiliation dummies")            ///
          B37=("Electoral record controls")            ///
          B38=("Political controls")                   ///
          B39=("Economic controls")                    ///
		  B40=("Economic controls x majority party")   ///
		  B41=("State fixed effects")                  ///
		  B42=("State fixed effects x majority party") ///
          B43=(" Year fixed effects")                  ///
		  B44=("No. of states")                        ///
		  B45=("No. of elections")                     ///
		  B46=("Observations")


 ***********************      Column 1     ************************************************************************
 {
 putexcel C6=("(1)")
                                                                                                                                                                                       
  mlogit outcome    gov_same##c.delays                    ///
                 majority_member                                ///
			    /* gov_same */                                  ///
		     /*  voteshare_prev                                 ///
				 c.campaigns##c.campaigns                       ///
				 pres_share                                     ///
				 pres_same                                      ///
				 1.pres_same#c.pres_appr                        ///
				 c.gov_share#1.elex                            ///
                 elex                                           /// 
                 c.unemp_change1#gov_same                ///
                 c.houseprice_growth1#gov_same           ///
				 c.gov_exp_change#gov_same               ///
				 c.taxchanges#gov_same                   ///
				 c.gov_spl#gov_same                      ///
                 i.stateno */                                   /// 
				 yd*, vce(cluster elecid)                     

estimates store tab3col1

margins, predict() at(c.delays=(0 1)) post
estimates store tab3col1_marg_all

estimates restore tab3col1
margins, predict() at(c.delays=(0 1) gov_same=(0 1)) post
estimates store tab3col1_marg_b

estimates restore tab3col1
margins, predict() at(c.delays=(0 1) gov_same=(1)) post
estimates store tab3col1_marg_same

estimates restore tab3col1
margins, predict() at(c.delays=(0 1) gov_same=(0)) post
estimates store tab3col1_marg_diff


* Outcome 1: Re-election				 
estimates restore tab3col1
margins, predict(outcome(1)) at(c.delays=(0 1)) post
 nlcom (outcome1_diff_all: _b[2._at] - _b[1._at])
 mat V = r(V)
 mat S = cholesky(V)
 putexcel C8=matrix(r(b)) C9=matrix(S)  				 
				 
estimates restore tab3col1
margins, predict(outcome(1)) at(c.delays=(0 1) gov_same=(0 1)) post																																														
 
 nlcom (outcome1_diff_gov_same: _b[4._at] - _b[3._at])	
 mat V = r(V)
 mat S = cholesky(V)
 putexcel C10=matrix(r(b)) C11=matrix(S)  

 nlcom (outcome1_diff_gov_diff: _b[2._at] - _b[1._at])	
 mat V = r(V)
 mat S = cholesky(V)
 putexcel C12=matrix(r(b)) C13=matrix(S)  
    
 nlcom (outcome1_diff_diff: (_b[4._at] - _b[3._at]) - (_b[2._at] - _b[1._at]))	
 mat V = r(V)
 mat S = cholesky(V)
 putexcel C14=matrix(r(b)) C15=matrix(S)  

 
 
 * Outcome 2: Replaced by candidate from same party				 
estimates restore tab3col1
margins, predict(outcome(2)) at(c.delays=(0 1)) post
 nlcom (outcome2_diff_all: _b[2._at] - _b[1._at])
 mat V = r(V)
 mat S = cholesky(V)
 putexcel C18=matrix(r(b)) C19=matrix(S)   				 
				 
estimates restore tab3col1
margins, predict(outcome(2)) at(c.delays=(0 1) gov_same=(0 1)) post																																														
 
 nlcom (outcome2_diff_gov_same: _b[4._at] - _b[3._at])			
 mat V = r(V)
 mat S = cholesky(V)
 putexcel C20=matrix(r(b)) C21=matrix(S)  

 nlcom (outcome2_diff_gov_diff: _b[2._at] - _b[1._at])		
 mat V = r(V)
 mat S = cholesky(V)
 putexcel C22=matrix(r(b)) C23=matrix(S)  
    
 nlcom (outcome2_diff_diff: (_b[4._at] - _b[3._at]) - (_b[2._at] - _b[1._at]))
 mat V = r(V)
 mat S = cholesky(V)
 putexcel C24=matrix(r(b)) C25=matrix(S)  

 
 * Outcome 3: Replaced by candidate from other party				 
estimates restore tab3col1
margins, predict(outcome(3)) at(c.delays=(0 1)) post
 nlcom (outcome3_diff_all: _b[2._at] - _b[1._at])					
 mat V = r(V)
 mat S = cholesky(V)
 putexcel C28=matrix(r(b)) C29=matrix(S)   				 
				 
estimates restore tab3col1
margins, predict(outcome(3)) at(c.delays=(0 1) gov_same=(0 1)) post																																														
 
 nlcom (outcome3_diff_gov_same: _b[4._at] - _b[3._at])			
 mat V = r(V)
 mat S = cholesky(V)
 putexcel C30=matrix(r(b)) C31=matrix(S)  

 nlcom (outcome3_diff_gov_diff: _b[2._at] - _b[1._at])		
 mat V = r(V)
 mat S = cholesky(V)
 putexcel C32=matrix(r(b)) C33=matrix(S)  
    
 nlcom (outcome3_diff_diff: (_b[4._at] - _b[3._at]) - (_b[2._at] - _b[1._at]))	
 mat V = r(V)
 mat S = cholesky(V)
 putexcel C34=matrix(r(b)) C35=matrix(S)  
 

 estimates restore tab3col1
 
 
 
 
 putexcel C36=("Yes") /* Party affiliation   */                   ///
          C37=("No") /* Electoral record   */                   ///
          C38=("No") /* Political controls */                   ///
          C39=("No") /* Economic controls */                    ///
		  C40=("No") /* Economic controls x majority party */   ///
		  C41=("No") /* State fixed effects */                  ///
		  C42=("No") /* State fixed effects x majority party */ ///
          C43=("Yes") /* Year fixed effects */                   ///
 		
   
  distinct stateno if e(sample)
  putexcel C44=(r(ndistinct))
  distinct elecid if e(sample)
  putexcel C45=(r(ndistinct))
  putexcel C46=(r(N))
 
 }
 
 
  
 *************************    Column 2   **********************************************************************
 {
 putexcel D6=("(2)")
                                                                                                                                                                                       
  mlogit outcome gov_same##c.delays                    ///
                 majority_member                                ///
			     /*gov_same*/                                       ///
		         voteshare_prev                                 ///
				 c.campaigns##c.campaigns                       ///
			     pres_share                                     ///
				 pres_same                                      ///
				 1.pres_same#c.pres_appr                        ///
				 c.gov_share#1.elex                                 ///
                 elex                                           /// 
             /*  c.unemp_change1#gov_same                ///
                 c.houseprice_growth1#gov_same           ///
				 c.gov_exp_change#gov_same               ///
				 c.taxchanges#gov_same                   ///
				 c.gov_spl#gov_same                      ///
                 i.stateno */                                   /// 
				 yd*, vce(cluster elecid)                     


estimates store tab3col2

margins, predict() at(c.delays=(0 1)) post
estimates store tab3col2_marg_all

estimates restore tab3col2
margins, predict() at(c.delays=(0 1) gov_same=(0 1)) post
estimates store tab3col2_marg_b

estimates restore tab3col2
margins, predict() at(c.delays=(0 1) gov_same=(1)) post
estimates store tab3col2_marg_same

estimates restore tab3col2
margins, predict() at(c.delays=(0 1) gov_same=(0)) post
estimates store tab3col2_marg_diff


* Outcome 1: Re-election				 
estimates restore tab3col2
margins, predict(outcome(1)) at(c.delays=(0 1)) post
 nlcom (outcome1_diff_all: _b[2._at] - _b[1._at])
 mat V = r(V)
 mat S = cholesky(V)
 putexcel D8=matrix(r(b)) D9=matrix(S)   				 
				 
estimates restore tab3col2
margins, predict(outcome(1)) at(c.delays=(0 1) gov_same=(0 1)) post																																														
 
 nlcom (outcome1_diff_gov_same: _b[4._at] - _b[3._at])				
 mat V = r(V)
 mat S = cholesky(V)
 putexcel D10=matrix(r(b)) D11=matrix(S)  

 nlcom (outcome1_diff_gov_diff: _b[2._at] - _b[1._at])
 mat V = r(V)
 mat S = cholesky(V)
 putexcel D12=matrix(r(b)) D13=matrix(S)  
    
 nlcom (outcome1_diff_diff: (_b[4._at] - _b[3._at]) - (_b[2._at] - _b[1._at]))	
 mat V = r(V)
 mat S = cholesky(V)
 putexcel D14=matrix(r(b)) D15=matrix(S)  

 
 
 * Outcome 2: Replaced by candidate from same party				 
estimates restore tab3col2
margins, predict(outcome(2)) at(c.delays=(0 1)) post
 nlcom (outcome2_diff_all: _b[2._at] - _b[1._at])		
 mat V = r(V)
 mat S = cholesky(V)
 putexcel D18=matrix(r(b)) D19=matrix(S)   				 
				 
estimates restore tab3col2
margins, predict(outcome(2)) at(c.delays=(0 1) gov_same=(0 1)) post																																														
 
 nlcom (outcome2_diff_gov_same: _b[4._at] - _b[3._at])
 mat V = r(V)
 mat S = cholesky(V)
 putexcel D20=matrix(r(b)) D21=matrix(S)  

 nlcom (outcome2_diff_gov_diff: _b[2._at] - _b[1._at])	
 mat V = r(V)
 mat S = cholesky(V)
 putexcel D22=matrix(r(b)) D23=matrix(S)  
    
 nlcom (outcome2_diff_diff: (_b[4._at] - _b[3._at]) - (_b[2._at] - _b[1._at]))
 mat V = r(V)
 mat S = cholesky(V)
 putexcel D24=matrix(r(b)) D25=matrix(S)  

 
 * Outcome 3: Replaced by candidate from other party				 
estimates restore tab3col2
margins, predict(outcome(3)) at(c.delays=(0 1)) post
 nlcom (outcome3_diff_all: _b[2._at] - _b[1._at])	
 mat V = r(V)
 mat S = cholesky(V)
 putexcel D28=matrix(r(b)) D29=matrix(S)   				 
				 
estimates restore tab3col2
margins, predict(outcome(3)) at(c.delays=(0 1) gov_same=(0 1)) post																																														
 
 nlcom (outcome3_diff_gov_same: _b[4._at] - _b[3._at])	
 mat V = r(V)
 mat S = cholesky(V)
 putexcel D30=matrix(r(b)) D31=matrix(S)  

 nlcom (outcome3_diff_gov_diff: _b[2._at] - _b[1._at])		
 mat V = r(V)
 mat S = cholesky(V)
 putexcel D32=matrix(r(b)) D33=matrix(S)  
    
 nlcom (outcome3_diff_diff: (_b[4._at] - _b[3._at]) - (_b[2._at] - _b[1._at]))
 mat V = r(V)
 mat S = cholesky(V)
 putexcel D34=matrix(r(b)) D35=matrix(S)  
 

 estimates restore tab3col2
 
 putexcel D36=("Yes") /* Party affiliation   */                   ///
          D37=("Yes") /* Electoral record   */                   ///
          D38=("Yes") /* Political controls */                   ///
          D39=("No") /* Economic controls */                    ///
		  D40=("No") /* Economic controls x governor's party */   ///
		  D41=("No") /* Dtate fixed effects */                  ///
		  D42=("No") /* State fixed effects x governor's party */ ///
          D43=("Yes") /* Year fixed effects */                   ///
 		
   
  distinct stateno if e(sample)
  putexcel D44=(r(ndistinct))
  distinct elecid if e(sample)
  putexcel D45=(r(ndistinct))
  putexcel D46=(r(N))
 
 }


  
 *************************    Column 3   **********************************************************************
 {
 putexcel E6=("(3)")
                                                                                                                                                                                       
 mlogit outcome gov_same##c.delays                    ///
                 majority_member                                ///
			     /*gov_same*/                                       ///
		         voteshare_prev                                 ///
				 c.campaigns##c.campaigns                       ///
				 pres_share                                     ///
				 pres_same                                      ///
				 1.pres_same#c.pres_appr                        ///
				 c.gov_share#1.elex                            ///
                 elex                                           /// 
                 c.unemp_change1#gov_same                ///
                 c.houseprice_growth1#gov_same           ///
				 c.gov_exp_change#gov_same               ///
				 c.taxchanges#gov_same                   ///
				 c.gov_spl#gov_same                      ///
              /* i.stateno */                                   /// 
				 yd*, vce(cluster elecid)                                       

estimates store tab3col3

margins, predict() at(c.delays=(0 1)) post
estimates store tab3col3_marg_all

estimates restore tab3col3
margins, predict() at(c.delays=(0 1) gov_same=(0 1)) post
estimates store tab3col3_marg_b

estimates restore tab3col3
margins, predict() at(c.delays=(0 1) gov_same=(1)) post
estimates store tab3col3_marg_same

estimates restore tab3col3
margins, predict() at(c.delays=(0 1) gov_same=(0)) post
estimates store tab3col3_marg_diff


* Outcome 1: Re-election				 
estimates restore tab3col3
margins, predict(outcome(1)) at(c.delays=(0 1)) post
 nlcom (outcome1_diff_all: _b[2._at] - _b[1._at])		
 mat V = r(V)
 mat S = cholesky(V)
 putexcel E8=matrix(r(b)) E9=matrix(S)  				 
				 
estimates restore tab3col3
margins, predict(outcome(1)) at(c.delays=(0 1) gov_same=(0 1)) post																																														
 
 nlcom (outcome1_diff_gov_same: _b[4._at] - _b[3._at])
 mat V = r(V)
 mat S = cholesky(V)
 putexcel E10=matrix(r(b)) E11=matrix(S)  

 nlcom (outcome1_diff_gov_diff: _b[2._at] - _b[1._at])	
 mat V = r(V)
 mat S = cholesky(V)
 putexcel E12=matrix(r(b)) E13=matrix(S)  
    
 nlcom (outcome1_diff_diff: (_b[4._at] - _b[3._at]) - (_b[2._at] - _b[1._at]))	
 mat V = r(V)
 mat S = cholesky(V)
 putexcel E14=matrix(r(b)) E15=matrix(S)  

 
 
 * Outcome 2: Replaced by candidate from same party				 
estimates restore tab3col3
margins, predict(outcome(2)) at(c.delays=(0 1)) post
 nlcom (outcome2_diff_all: _b[2._at] - _b[1._at])
 mat V = r(V)
 mat S = cholesky(V)
 putexcel E18=matrix(r(b)) E19=matrix(S)   				 
				 
estimates restore tab3col3
margins, predict(outcome(2)) at(c.delays=(0 1) gov_same=(0 1)) post																																														
 
 nlcom (outcome2_diff_gov_same: _b[4._at] - _b[3._at])
 mat V = r(V)
 mat S = cholesky(V)
 putexcel E20=matrix(r(b)) E21=matrix(S)  

 nlcom (outcome2_diff_gov_diff: _b[2._at] - _b[1._at])	
 mat V = r(V)
 mat S = cholesky(V)
 putexcel E22=matrix(r(b)) E23=matrix(S)  
    
 nlcom (outcome2_diff_diff: (_b[4._at] - _b[3._at]) - (_b[2._at] - _b[1._at]))
 mat V = r(V)
 mat S = cholesky(V)
 putexcel E24=matrix(r(b)) E25=matrix(S)  

 
 * Outcome 3: Replaced by candidate from other party				 
estimates restore tab3col3
margins, predict(outcome(3)) at(c.delays=(0 1)) post
 nlcom (outcome3_diff_all: _b[2._at] - _b[1._at])	
 mat V = r(V)
 mat S = cholesky(V)
 putexcel E28=matrix(r(b)) E29=matrix(S)   				 
				 
estimates restore tab3col3
margins, predict(outcome(3)) at(c.delays=(0 1) gov_same=(0 1)) post																																														
 
 nlcom (outcome3_diff_gov_same: _b[4._at] - _b[3._at])
 mat V = r(V)
 mat S = cholesky(V)
 putexcel E30=matrix(r(b)) E31=matrix(S)  

 nlcom (outcome3_diff_gov_diff: _b[2._at] - _b[1._at])
 mat V = r(V)
 mat S = cholesky(V)
 putexcel E32=matrix(r(b)) E33=matrix(S)  
    
 nlcom (outcome3_diff_diff: (_b[4._at] - _b[3._at]) - (_b[2._at] - _b[1._at]))
 mat V = r(V)
 mat S = cholesky(V)
 putexcel E34=matrix(r(b)) E35=matrix(S)  

 
estimates restore tab3col3
  
 putexcel E36=("Yes") /* Party affiliation   */                   ///
          E37=("Yes") /* Electoral record   */                   ///
          E38=("Yes") /* Political controls */                   ///
          E39=("Yes") /* Economic controls */                    ///
		  E40=("Yes") /* Economic controls x governor's party */   ///
		  E41=("No") /* State fixed effects */                  ///
		  E42=("No") /* State fixed effects x governor's party */ ///
          E43=("Yes") /* Year fixed effects */                   ///
 		
   
  distinct stateno if e(sample)
  putexcel E44=(r(ndistinct))
  distinct elecid if e(sample)
  putexcel E45=(r(ndistinct))
  putexcel E46=(r(N))
		  
 }

 
 
 *************************    Column 4   **********************************************************************
 {
 putexcel F6=("(4)")
                                                                                                                                                                                       
 mlogit outcome gov_same##c.delays                     ///
                 majority_member                                ///
			     /*gov_same*/                                       ///
		         voteshare_prev                                 ///
				 c.campaigns##c.campaigns                       ///
				 pres_share                                     ///
				 pres_same                                      ///
				 1.pres_same#c.pres_appr                        ///
				 c.gov_share#1.elex                            ///
                 elex                                           /// 
                 c.unemp_change1#gov_same                ///
                 c.houseprice_growth1#gov_same           ///
				 c.gov_exp_change#gov_same               ///
				 c.taxchanges#gov_same                   ///
				 c.gov_spl#gov_same                      ///
                 i.stateno                                      /// 
				 yd*, vce(cluster elecid) 				 

estimates store tab3col4

margins, predict() at(c.delays=(0 1)) post
estimates store tab3col4_marg_all

estimates restore tab3col4
margins, predict() at(c.delays=(0 1) gov_same=(0 1)) post
estimates store tab3col4_marg_b

estimates restore tab3col4
margins, predict() at(c.delays=(0 1) gov_same=(1)) post
estimates store tab3col4_marg_same

estimates restore tab3col4
margins, predict() at(c.delays=(0 1) gov_same=(0)) post
estimates store tab3col4_marg_diff


* Outcome 1: Re-election				 
estimates restore tab3col4
margins, predict(outcome(1)) at(c.delays=(0 1)) post
 nlcom (outcome1_diff_all: _b[2._at] - _b[1._at])	
 mat V = r(V)
 mat S = cholesky(V)
 putexcel F8=matrix(r(b)) F9=matrix(S)  				 
				 
estimates restore tab3col4
margins, predict(outcome(1)) at(c.delays=(0 1) gov_same=(0 1)) post																																														
 
 nlcom (outcome1_diff_gov_same: _b[4._at] - _b[3._at])	
 mat V = r(V)
 mat S = cholesky(V)
 putexcel F10=matrix(r(b)) F11=matrix(S)  

 nlcom (outcome1_diff_gov_diff: _b[2._at] - _b[1._at])
 mat V = r(V)
 mat S = cholesky(V)
 putexcel F12=matrix(r(b)) F13=matrix(S)  
    
 nlcom (outcome1_diff_diff: (_b[4._at] - _b[3._at]) - (_b[2._at] - _b[1._at]))
 mat V = r(V)
 mat S = cholesky(V)
 putexcel F14=matrix(r(b)) F15=matrix(S)  

 
 
 * Outcome 2: Replaced by candidate from same party				 
estimates restore tab3col4
margins, predict(outcome(2)) at(c.delays=(0 1)) post
 nlcom (outcome2_diff_all: _b[2._at] - _b[1._at])
 mat V = r(V)
 mat S = cholesky(V)
 putexcel F18=matrix(r(b)) F19=matrix(S)   				 
				 
estimates restore tab3col4
margins, predict(outcome(2)) at(c.delays=(0 1) gov_same=(0 1)) post																																														
 
 nlcom (outcome2_diff_gov_same: _b[4._at] - _b[3._at])	
 mat V = r(V)
 mat S = cholesky(V)
 putexcel F20=matrix(r(b)) F21=matrix(S)  

 nlcom (outcome2_diff_gov_diff: _b[2._at] - _b[1._at])	
 mat V = r(V)
 mat S = cholesky(V)
 putexcel F22=matrix(r(b)) F23=matrix(S)  
    
 nlcom (outcome2_diff_diff: (_b[4._at] - _b[3._at]) - (_b[2._at] - _b[1._at]))
 mat V = r(V)
 mat S = cholesky(V)
 putexcel F24=matrix(r(b)) F25=matrix(S)  

 
 * Outcome 3: Replaced by candidate from other party				 
estimates restore tab3col4
margins, predict(outcome(3)) at(c.delays=(0 1)) post
 nlcom (outcome3_diff_all: _b[2._at] - _b[1._at])
 mat V = r(V)
 mat S = cholesky(V)
 putexcel F28=matrix(r(b)) F29=matrix(S)   				 
				 
estimates restore tab3col4
margins, predict(outcome(3)) at(c.delays=(0 1) gov_same=(0 1)) post																																														
 
 nlcom (outcome3_diff_gov_same: _b[4._at] - _b[3._at])	
 mat V = r(V)
 mat S = cholesky(V)
 putexcel F30=matrix(r(b)) F31=matrix(S)  

 nlcom (outcome3_diff_gov_diff: _b[2._at] - _b[1._at])	
 mat V = r(V)
 mat S = cholesky(V)
 putexcel F32=matrix(r(b)) F33=matrix(S)  
    
 nlcom (outcome3_diff_diff: (_b[4._at] - _b[3._at]) - (_b[2._at] - _b[1._at]))	
 mat V = r(V)
 mat S = cholesky(V)
 putexcel F34=matrix(r(b)) F35=matrix(S)  
 

 
estimates restore tab3col4
  
 putexcel F36=("Yes") /* Party affiliation   */                   ///
          F37=("Yes") /* Electoral record   */                   ///
          F38=("Yes") /* Political controls */                   ///
          F39=("Yes") /* Economic controls */                    ///
		  F40=("Yes") /* Economic controls x governor's party */   ///
		  F41=("Yes") /* State fixed effects */                  ///
		  F42=("No") /* State fixed effects x governor's party */ ///
          F43=("Yes") /* Year fixed effects */                   ///
 		
   
  distinct stateno if e(sample)
  putexcel F44=(r(ndistinct))
  distinct elecid if e(sample)
  putexcel F45=(r(ndistinct))
  putexcel F46=(r(N))
  
 } 
  
 
 
 *************************    Column 5   **********************************************************************
 {
 putexcel G6=("(5)") 
                                                                                                                                                                                       
     
qui mlogit outcome  gov_same##c.delays                      ///
                 majority_member                                 ///
                 /*gov_same*/                                        ///
                 voteshare_prev                                  ///
				 c.campaigns##c.campaigns                        ///
                 c.unemp_change1#gov_same                ///
                 c.houseprice_growth1#gov_same           ///
				 c.gov_exp_change#gov_same               ///
				 c.taxchanges#gov_same                   ///
				 c.gov_spl#gov_same                      ///
				 pres_share                                      ///
				 pres_same                                       ///
				 1.pres_same#c.pres_appr                           ///
				 c.gov_share#1.elex                                   ///
                 elex                                            /// 
                 i.stateno#gov_same                      /// 
				 yd*, vce(cluster elecid)                    
				 

estimates store tab3col5

margins, predict() at(c.delays=(0 1)) post
estimates store tab3col5_marg_all

estimates restore tab3col5
margins, predict() at(c.delays=(0 1) gov_same=(0 1)) post
estimates store tab3col5_marg_b

estimates restore tab3col5
margins, predict() at(c.delays=(0 1) gov_same=(1)) post
estimates store tab3col5_marg_same

estimates restore tab3col5
margins, predict() at(c.delays=(0 1) gov_same=(0)) post
estimates store tab3col5_marg_diff
 
  

* Outcome 1: Re-election				 
estimates restore tab3col5
margins, predict(outcome(1)) at(c.delays=(0 1)) post
 nlcom (outcome1_diff_all: _b[2._at] - _b[1._at])	
 mat V = r(V)
 mat S = cholesky(V)
 putexcel G8=matrix(r(b)) G9=matrix(S)  				 
				 
estimates restore tab3col5
margins, predict(outcome(1)) at(c.delays=(0 1) gov_same=(0 1)) post																																														
 
 nlcom (outcome1_diff_gov_same: _b[4._at] - _b[3._at])
 mat V = r(V)
 mat S = cholesky(V)
 putexcel G10=matrix(r(b)) G11=matrix(S)  

 nlcom (outcome1_diff_gov_diff: _b[2._at] - _b[1._at])																																													
 mat V = r(V)
 mat S = cholesky(V)
 putexcel G12=matrix(r(b)) G13=matrix(S)  
 
    
 nlcom (outcome1_diff_diff: (_b[4._at] - _b[3._at]) - (_b[2._at] - _b[1._at]))	
 mat V = r(V)
 mat S = cholesky(V)
 putexcel G14=matrix(r(b)) G15=matrix(S)  

 
 
 * Outcome 2: Replaced by candidate from same party				 
estimates restore tab3col5
margins, predict(outcome(2)) at(c.delays=(0 1)) post
 nlcom (outcome2_diff_all: _b[2._at] - _b[1._at])			
 mat V = r(V)
 mat S = cholesky(V)
 putexcel G18=matrix(r(b)) G19=matrix(S)   				 
				 
estimates restore tab3col5
margins, predict(outcome(2)) at(c.delays=(0 1) gov_same=(0 1)) post																																														
 
 nlcom (outcome2_diff_gov_same: _b[4._at] - _b[3._at])
 mat V = r(V)
 mat S = cholesky(V)
 putexcel G20=matrix(r(b)) G21=matrix(S)  

 nlcom (outcome2_diff_gov_diff: _b[2._at] - _b[1._at])
 mat V = r(V)
 mat S = cholesky(V)
 putexcel G22=matrix(r(b)) G23=matrix(S)  
    
 nlcom (outcome2_diff_diff: (_b[4._at] - _b[3._at]) - (_b[2._at] - _b[1._at]))	
 mat V = r(V)
 mat S = cholesky(V)
 putexcel G24=matrix(r(b)) G25=matrix(S)  

 
 * Outcome 3: Replaced by candidate from other party				 
estimates restore tab3col5
margins, predict(outcome(3)) at(c.delays=(0 1)) post
 nlcom (outcome3_diff_all: _b[2._at] - _b[1._at])
 mat V = r(V)
 mat S = cholesky(V)
 putexcel G28=matrix(r(b)) G29=matrix(S)   				 
				 
estimates restore tab3col5
margins, predict(outcome(3)) at(c.delays=(0 1) gov_same=(0 1)) post																																														
 
 nlcom (outcome3_diff_gov_same: _b[4._at] - _b[3._at])			
 mat V = r(V)
 mat S = cholesky(V)
 putexcel G30=matrix(r(b)) G31=matrix(S)  

 nlcom (outcome3_diff_gov_diff: _b[2._at] - _b[1._at])	
 mat V = r(V)
 mat S = cholesky(V)
 putexcel G32=matrix(r(b)) G33=matrix(S)  
    
 nlcom (outcome3_diff_diff: (_b[4._at] - _b[3._at]) - (_b[2._at] - _b[1._at]))	
 mat V = r(V)
 mat S = cholesky(V)
 putexcel G34=matrix(r(b)) G35=matrix(S)  
 

 
estimates restore tab3col5
  
 putexcel G36=("Yes") /* Party affiliation   */                   ///
          G37=("Yes") /* Electoral record   */                   ///
          G38=("Yes") /* Political controls */                   ///
          G39=("Yes") /* Economic controls */                    ///
		  G40=("Yes") /* Economic controls x majority party */   ///
		  G41=("Yes") /* State fixed effects */                  ///
		  G42=("Yes") /* State fixed effects x governor's party */ ///
          G43=("Yes") /* Year fixed effects */                   ///
 		
   
  distinct stateno if e(sample)
  putexcel G44=(r(ndistinct))
  distinct elecid if e(sample)
  putexcel G45=(r(ndistinct))
  putexcel G46=(r(N))
  }
  
 ***********************************************************************************************
 restore
 }
 
 
 
  
/********************************************************************************************************************************************************************************************/
 *      Figure to illustrate results from single column in Table 3
/********************************************************************************************************************************************************************************************/


{ // Click to expand / hide code
/*
preserve
keep if inrange(outcome,1,3) & ran_senate==0 & termlimited==0

estimates restore tab3col4_marg_b
nlcom (o1: _b[1._predict#4._at]-_b[1._predict#3._at]) (o2: _b[2._predict#4._at]-_b[2._predict#3._at]) (o3: _b[3._predict#4._at]-_b[3._predict#3._at]), post
estimates store col4_same

estimates restore tab3col4_marg_b
nlcom (o1: _b[1._predict#2._at]-_b[1._predict#1._at]) (o2: _b[2._predict#2._at]-_b[2._predict#1._at]) (o3: _b[3._predict#2._at]-_b[3._predict#1._at]), post
estimates store col4_diff
 
coefplot (col4_same, label("Members of governor's party") offset(-0.1)) (col4_diff, label("Non-members of governor's party") offset(0.1)) ///
, xline(0, lcolor(red)) graphregion(color(white)) xtitle("Impact of budget delays on Pr(outcome)", size(medsmall)) xlabel(#6) ///
coeflabels(o1 = `" "Outcome 1:" "Re-election" "'  o2 = `" "Outcome 2:" "Replaced by cand." "from same party" "' o3 = `" "Outcome 3:" "Replaced by cand." "from other party" "', labstyle(right) ) name(one_col, replace)
graph export "${datafolder}\Figure_table3_col4.pdf", replace
graph export "${datafolder}\Figure_table3_col4.png", replace
graph export "${datafolder}\Figure_table3_col4.wmf", replace 
restore
*/
}
 
 
 
/********************************************************************************************************************************************************************************************/
* Figure to illustrate results from all columns in Table 3
/********************************************************************************************************************************************************************************************/

{ // Click to expand / hide code
preserve
keep if inrange(outcome,1,3) & ran_senate==0 & termlimited==0

forvalues m = 1/5 {
forvalues c = 1/3 {

estimates restore tab3col`m'_marg_all
nlcom (Model`m':_b[`c'._predict#2._at]-_b[`c'._predict#1._at]), post
estimates store m`m'_o`c'_all

estimates restore tab3col`m'_marg_same
nlcom (Model`m':_b[`c'._predict#2._at]-_b[`c'._predict#1._at]), post
estimates store m`m'_o`c'_same

estimates restore tab3col`m'_marg_diff
nlcom (Model`m':_b[`c'._predict#2._at]-_b[`c'._predict#1._at]), post
estimates store m`m'_o`c'_diff 
}
}
 
coefplot   (m1_o1_all  m2_o1_all  m3_o1_all  m4_o1_all  m5_o1_all , label("All incumbents")              msize(small) msymbol(D) offset( 0.2)) ///
           (m1_o1_same m2_o1_same m3_o1_same m4_o1_same m5_o1_same, label("Members of governor's party") msize(small) msymbol(T) offset( 0.0)) ///
           (m1_o1_diff m2_o1_diff m3_o1_diff m4_o1_diff m5_o1_diff, label("Members of other party")      msize(small) msymbol(O) offset(-0.2)) ///
		   , bylabel(Panel (a): Outcome 1 - Re-election)  ///
		|| (m1_o2_all  m2_o2_all  m3_o2_all  m4_o2_all  m5_o2_all , label("All incumbents")              msize(small) msymbol(D) offset( 0.2)) ///
		   (m1_o2_same m2_o2_same m3_o2_same m4_o2_same m5_o2_same, label("Members of governor's party") msize(small) msymbol(T) offset( 0.0)) ///
           (m1_o2_diff m2_o2_diff m3_o2_diff m4_o2_diff m5_o2_diff, label("Members of other party")      msize(small) msymbol(O) offset(-0.2)) ///
		   , bylabel(Panel (b): Outcome 2 - Replaced by cand. from same party)  ///
		|| (m1_o3_all  m2_o3_all  m3_o3_all  m4_o3_all  m5_o3_all , label("All incumbents")              msize(small) msymbol(D) offset( 0.2)) ///
		   (m1_o3_same m2_o3_same m3_o3_same m4_o3_same m5_o3_same, label("Members of governor's party") msize(small) msymbol(T) offset( 0.0)) ///
           (m1_o3_diff m2_o3_diff m3_o3_diff m4_o3_diff m5_o3_diff, label("Members of other party")      msize(small) msymbol(O) offset(-0.2)) ///
           , bylabel(Panel (c): Outcome 3 - Replaced by cand. from other party)   ///
        || , xline(0, lcolor(red)) byopts(compact cols(1)  graphregion(color(white)) legend(pos(6))) ysize(8) legend(size(small) cols(3) region(lcolor(white)))  ///
		     subtitle(, size(medsmall) bcolor(white)) ///
		     xtitle("                     Impact of budget delays on Pr(outcome)", size(small)) xlabel(#6) name(all_cols, replace)
graph export "${datafolder}\Fig2.pdf", replace 
graph export "${datafolder}\Fig2.png", replace
graph export "${datafolder}\Fig2.wmf", replace
graph export "${datafolder}\Fig2.tif", replace

restore
}
 

 
 
 
 /********************************************************************************************************************************************************************************************/
/*                                                                                                                                                                                          */
/*                                                                                                                                                                                          */
/*                                                                                                                                                                                          */
/*                                                                                                                                                                                          */
/*                                                                             Table 4                                                                                                        */
/*                                                                                                                                                                                          */
/*                                                                                                                                                                                          */
/*                                                                                                                                                                                          */
/*                                                                                                                                                                                          */
/********************************************************************************************************************************************************************************************/
{ // Click to expand / hide code


* Exclude senate candidates, term limited incumbents, multi-member districts, unknown outcomes
preserve
keep if inrange(outcome,1,3) & ran_senate==0 & termlimited==0

putexcel set "${datafolder}\Table 4", modify sheet("Raw")

putexcel B6 =("Majority party members") B8=("Minority party members") B10=("Difference")
putexcel C5= ("Outcome 1: Reelection")
putexcel B13=("No. of states")                        ///
		 B14=("No. of elections")                     ///
		 B15=("Observations")
   
   
   
 
******   Column (1): Subsample of states with government shutdown provisions (i.e. NO provisions to prevent shutdown)     *********
 {
putexcel C3=("(1)") 
putexcel C4=("Shutdown") 
  
qui mlogit outcome  majority_member##c.delays                      ///
                 /*majority_member*/                            ///
			     gov_same                                       ///
		         voteshare_prev                                 ///
				 c.campaigns##c.campaigns                       ///
				 pres_share                                     ///
				 pres_same                                      ///
				 1.pres_same#c.pres_appr                        ///
				 c.gov_share#1.elex                             ///
                 elex                                           /// 
                 c.unemp_change1#majority_member                ///
                 c.houseprice_growth1#majority_member           ///
				 c.gov_exp_change#majority_member               ///
				 c.taxchanges#majority_member                   ///
				 c.gov_spl#majority_member                      ///
                 i.stateno                                      /// 
				 yd* if shut_down==1, vce(cluster elecid) 				 

estimates store tab4col1


* Outcome 1: Re-election				 
estimates restore tab4col1
margins if e(sample), predict(outcome(1)) at(c.delays=(0 1) majority_member=(0 1)) post																																														
 
 nlcom (outcome1_diff_majority: _b[4._at] - _b[3._at])	
 mat V = r(V)
 mat S = cholesky(V)
 putexcel C6=matrix(r(b)) C7=matrix(S)  

 nlcom (outcome1_diff_minority: _b[2._at] - _b[1._at])
 mat V = r(V)
 mat S = cholesky(V)
 putexcel C8=matrix(r(b)) C9=matrix(S)  
    
 nlcom (outcome1_diff_diff: (_b[4._at] - _b[3._at]) - (_b[2._at] - _b[1._at]))
 mat V = r(V)
 mat S = cholesky(V)
 putexcel C10=matrix(r(b)) C11=matrix(S)  

  estimates restore tab4col1
  distinct stateno if e(sample)
  putexcel C13=(r(ndistinct))
  distinct elecid if e(sample)
  putexcel C14=(r(ndistinct))
  putexcel C15=(r(N))
 

  } 
 
 
 
 
 
 ****** Column 2:  Subsample of states with provisions to prevent shutdown (i.e. NO shutdown if budget is late)     *********
 {
 putexcel D3=("(2)") 
 putexcel D4=("No Shutdown") 

  
 mlogit outcome  majority_member##c.delays                      ///
                 /*majority_member*/                            ///
			     gov_same                                       ///
		         voteshare_prev                                 ///
				 c.campaigns##c.campaigns                       ///
				 pres_share                                     ///
				 pres_same                                      ///
				 1.pres_same#c.pres_appr                        ///
				 c.gov_share#1.elex                             ///
                 elex                                           /// 
                 c.unemp_change1#majority_member                ///
                 c.houseprice_growth1#majority_member           ///
				 c.gov_exp_change#majority_member               ///
				 c.taxchanges#majority_member                   ///
				 c.gov_spl#majority_member                      ///
                 i.stateno                                      /// 
				 yd* if shut_down==0, vce(cluster elecid) 				 

estimates store tab4col2


* Outcome 1: Re-election				 
estimates restore tab4col2
margins if e(sample), predict(outcome(1)) at(c.delays=(0 1) majority_member=(0 1)) post																																														
 
 nlcom (outcome1_diff_majority: _b[4._at] - _b[3._at])
 mat V = r(V)
 mat S = cholesky(V)
 putexcel D6=matrix(r(b)) D7=matrix(S) 

 nlcom (outcome1_diff_minority: _b[2._at] - _b[1._at])																																													
 mat V = r(V)
 mat S = cholesky(V)
 putexcel D8=matrix(r(b)) D9=matrix(S) 
    
 nlcom (outcome1_diff_diff: (_b[4._at] - _b[3._at]) - (_b[2._at] - _b[1._at]))	
 mat V = r(V)
 mat S = cholesky(V)
 putexcel D10=matrix(r(b)) D11=matrix(S) 


  estimates restore tab4col2
  distinct stateno if e(sample)
  putexcel D13=(r(ndistinct))
  distinct elecid if e(sample)
  putexcel D14=(r(ndistinct))
  putexcel D15=(r(N))
  }
  
 *************************************************************************************************  
  
  restore 
   
 } 
  
  
  
 /********************************************************************************************************************************************************************************************/
/*                                                                                                                                                                                          */
/*                                                                                                                                                                                          */
/*                                                                                                                                                                                          */
/*                                                                                                                                                                                          */
/*                                                                             Table 5                                                                                                      */
/*                                                                                                                                                                                          */
/*                                                                                                                                                                                          */
/*                                                                                                                                                                                          */
/*                                                                                                                                                                                          */
/********************************************************************************************************************************************************************************************/
 
 
 { // Click to expand / hide code
   
 * Exclude senate candidates, term limited incumbents, multi-member districts, unknown outcomes
preserve
keep if inrange(outcome,1,3) & ran_senate==0 & termlimited==0

 
putexcel set "${datafolder}\Table 5", modify sheet("Raw")

putexcel B6 =("Open-seat races where incumbent belongs to majority party")  B8=("Open-seat races where incumbent belongs to minority party")
putexcel C5= ("Outcome 3: Replaced by candidate from other party")
putexcel B10=("No. of states")                        ///
		 B11=("No. of elections")                     ///
		 B12=("Observations")

		 
cap drop outcome3
gen outcome3 = (outcome==3) if outcome!=.

  
  
logit outcome3  majority_member##c.delays                    ///
                 /*majority_member*/                                ///
			     gov_same                                       ///
		         voteshare_prev                                 ///
				 c.campaigns##c.campaigns                       ///
				 pres_share                                     ///
				 pres_same                                      ///
				 1.pres_same#c.pres_appr                        ///
				 c.gov_share#1.elex                             ///
                 elex                                           /// 
                 c.unemp_change1#majority_member                ///
                 c.houseprice_growth1#majority_member           ///
				 c.gov_exp_change#majority_member               ///
				 c.taxchanges#majority_member                   ///
				 c.gov_spl#majority_member                      ///
                 i.stateno                                      /// 
				 yd* if inlist(result,3,4,5), vce(cluster elecid) 				 
                

estimates store openseats_alt

estimates restore openseats_alt
margins,  at(c.delays=(0 1) majority_member=(0 1)) post																																														
 
 nlcom (outcome1_diff_majority: _b[4._at] - _b[3._at])
 mat V = r(V)
 mat S = cholesky(V)
 putexcel C6=matrix(r(b)) C7=matrix(S)  

 nlcom (outcome1_diff_minority: _b[2._at] - _b[1._at])																																													
 mat V = r(V)
 mat S = cholesky(V)
 putexcel C8=matrix(r(b)) C9=matrix(S)  
    
 
  estimates restore openseats_alt
  distinct stateno if e(sample)
  putexcel C10=(r(ndistinct))
  distinct elecid if e(sample)
  putexcel C11=(r(ndistinct))
  putexcel C12=(r(N))
 
 
 restore
 
 
 }
 
 
 
 
/********************************************************************************************************************************************************************************************/
/*                                                                                                                                                                                          */
/*                                                                                                                                                                                          */
/*                                                                                                                                                                                          */
/*                                                                                                                                                                                          */
/*                                                                             Table SI.2                                                                                                      */
/*                                                                                                                                                                                          */
/*                                                                                                                                                                                          */
/*                                                                                                                                                                                          */
/*                                                                                                                                                                                          */
/********************************************************************************************************************************************************************************************/
{ // Click to expand / hide code

 * Exclude senate candidates, term limited incumbents, multi-member districts, unknown outcomes
preserve
keep if inrange(outcome,1,3) & ran_senate==0 & termlimited==0


putexcel set "${datafolder}\Table SI2", modify sheet("Raw")

putexcel B8  =("Majority party members, governor from same party") B10=("Majority party members, governor from different party")  B12=("Difference")
putexcel B14 =("Minority party members, governor from same party") B16=("Minority party members, governor from different party")  B18=("Difference")


putexcel C7= ("Outcome 1: Reelection")

putexcel  B20=("Electoral record and political controls")            ///
          B21=("Economic controls")                    ///
		  B22=("Economic controls x majority party")   ///
		  B23=("State fixed effects")                  ///
		  B24=("State fixed effects x majority party") ///
		  B25=("State fixed effects x governor's party") ///
		  B26=("State fixed effects x majority party x governor's party") ///
          B27=(" Year fixed effects")                  ///
		  B28=("No. of states")                        ///
		  B29=("No. of elections")                     ///
		  B30=("Observations")


***********************      Column 1     ************************************************************************
 {
 putexcel C6 = ("(1)")
 
                                                                                                                                                                                     
qui  mlogit outcome  gov_same##majority_member##c.delays             ///
              /* majority_member*/                                 ///
			  /* gov_same */                                       ///
		         voteshare_prev                                    ///
				 c.campaigns##c.campaigns                          ///
				 pres_share                                        ///
				 pres_same                                         ///
				 1.pres_same#c.pres_appr                           ///
				 c.gov_share#1.elex                                   ///
                 elex                                              /// 
               /*c.unemp_change1                                   ///
				 c.unemp_change1#gov_same                          ///
				 c.unemp_change1#majority_member */                ///
				 c.unemp_change1##majority_member##gov_same        ///
              /* c.houseprice_growth1                              ///
				 c.houseprice_growth1#gov_same                     ///
				 c.houseprice_growth1#majority_member */           ///
				 c.houseprice_growth1##majority_member##gov_same   ///				 
              /* c.gov_exp_change                                  ///
				 c.gov_exp_change#gov_same                         ///
				 c.gov_exp_change#majority_member */               ///
				 c.gov_exp_change##majority_member##gov_same       ///
			  /* c.taxchanges                                      ///
				 c.taxchanges#gov_same                             ///
				 c.taxchanges#majority_member    */                ///
				 c.taxchanges##majority_member##gov_same           ///
			  /* c.gov_spl                                         ///
				 c.gov_spl#gov_same                                ///
				 c.gov_spl#majority_member  */                     ///
				 c.gov_spl##majority_member##gov_same              /// 
                 i.stateno                                         ///
                 /*i.stateno#gov_same*/                            ///
				 /*i.stateno#majority_member*/                     /// 
				 /*i.stateno##gov_same##majority_member*/          ///
				 yd*, vce(cluster elecid)                         

 
				 
estimates store tabsi2col1


* Outcome 1: Re-election				 

			 
				 
estimates restore tabsi2col1
margins, predict(outcome(1)) at(c.delays=(0 1) gov_same=(0 1) majority_member=(0 1)) post																																														
 
/* Majority party members, governor from same party */
  nlcom (outcome1_diff_maj_gov_same: _b[8._at] - _b[7._at])
  mat V = r(V)
  mat S = cholesky(V)
  putexcel C8=matrix(r(b)) C9=matrix(S)  

/* Majority party members, governor from different party */
  nlcom (outcome1_diff_maj_gov_diff: _b[4._at] - _b[3._at])		
  mat V = r(V)
  mat S = cholesky(V)
  putexcel C10=matrix(r(b)) C11=matrix(S)  


  /* Difference: Gov diff vs gov same, majority party member */
  nlcom (outcome1_diff_diff_maj: (_b[8._at] - _b[7._at]) - (_b[4._at] - _b[3._at]))	
  mat V = r(V)
  mat S = cholesky(V)
  putexcel C12=matrix(r(b)) C13=matrix(S)  
 

/* Minority party members, governor from same party */
  nlcom (outcome1_diff_min_gov_same: _b[6._at] - _b[5._at])	
  mat V = r(V)
  mat S = cholesky(V)
  putexcel C14=matrix(r(b)) C15=matrix(S)   

/* Minority party members, governor from different party */
  nlcom (outcome1_diff_min_gov_diff: _b[2._at] - _b[1._at])	
  mat V = r(V)
  mat S = cholesky(V)
  putexcel C16=matrix(r(b)) C17=matrix(S)   
 
  /* Difference: Gov diff vs gov same, minority party member */
  nlcom (outcome1_diff_diff_min: (_b[6._at] - _b[5._at]) - (_b[2._at] - _b[1._at]))
  mat V = r(V)
  mat S = cholesky(V)
  putexcel C18=matrix(r(b)) C19=matrix(S)   
 
 putexcel C20=("Yes") /* Party affiliation & political controls   */                   ///
          C21=("Yes") /* Economic controls */                    ///
		  C22=("Yes") /* Economic controls x majority party */   ///
		  C23=("Yes") /* State fixed effects */                  ///
		  C24=("No") /* State fixed effects x majority party */ ///
		  C25=("No") /* State fixed effects x governor's party */ ///
		  C26=("No") /* State fixed effects x majority party x governor's party */ /// 
          C27=("Yes") /* Year fixed effects */                   ///
 

  estimates restore tabsi2col1
  distinct stateno if e(sample)
  putexcel C28=(r(ndistinct))
  distinct elecid if e(sample)
  putexcel C29=(r(ndistinct))
  putexcel C30=(r(N))

  }

***********************      Column 2     ************************************************************************
 {
 putexcel D6 = ("(2)")
 
 
set matsize 5000                                                                                                                                                                                     
 mlogit outcome  gov_same##majority_member##c.delays             ///
              /* majority_member*/                                 ///
			  /* gov_same */                                       ///
		         voteshare_prev                                    ///
				 c.campaigns##c.campaigns                          ///
				 pres_share                                        ///
				 pres_same                                         ///
				 1.pres_same#c.pres_appr                           ///
				 c.gov_share#1.elex                                  ///
                 elex                                              /// 
               /*c.unemp_change1                                   ///
				 c.unemp_change1#gov_same                          ///
				 c.unemp_change1#majority_member */                ///
				 c.unemp_change1##majority_member##gov_same        ///
              /* c.houseprice_growth1                              ///
				 c.houseprice_growth1#gov_same                     ///
				 c.houseprice_growth1#majority_member */           ///
				 c.houseprice_growth1##majority_member##gov_same   ///				 
              /* c.gov_exp_change                                  ///
				 c.gov_exp_change#gov_same                         ///
				 c.gov_exp_change#majority_member */               ///
				 c.gov_exp_change##majority_member##gov_same       ///
			  /* c.taxchanges                                      ///
				 c.taxchanges#gov_same                             ///
				 c.taxchanges#majority_member    */                ///
				 c.taxchanges##majority_member##gov_same           ///
			  /* c.gov_spl                                         ///
				 c.gov_spl#gov_same                                ///
				 c.gov_spl#majority_member  */                     ///
				 c.gov_spl##majority_member##gov_same              /// 
                 i.stateno                                         ///
                 i.stateno#gov_same                                ///
				 i.stateno#majority_member                         /// 
				 /*i.stateno##gov_same##majority_member*/          ///
				 yd* if stateno!=8 & stateno!=39, vce(cluster elecid)                         

estimates store tabsi2col2


* Outcome 1: Re-election				 

			 
				 
estimates restore tabsi2col2
margins if e(sample), predict(outcome(1)) at(c.delays=(0 1) gov_same=(0 1) majority_member=(0 1)) post																																														
 
/* Majority party members, governor from same party */
  nlcom (outcome1_diff_maj_gov_same: _b[8._at] - _b[7._at])	
  mat V = r(V)
  mat S = cholesky(V)
  putexcel D8=matrix(r(b)) D9=matrix(S)  

/* Majority party members, governor from different party */
  nlcom (outcome1_diff_maj_gov_diff: _b[4._at] - _b[3._at])	
  mat V = r(V)
  mat S = cholesky(V)
  putexcel D10=matrix(r(b)) D11=matrix(S)  


  /* Difference: Gov diff vs gov same, majority party member */
  nlcom (outcome1_diff_diff_maj: (_b[8._at] - _b[7._at]) - (_b[4._at] - _b[3._at]))	
  mat V = r(V)
  mat S = cholesky(V)
  putexcel D12=matrix(r(b)) D13=matrix(S)  
 

/* Minority party members, governor from same party */
  nlcom (outcome1_diff_min_gov_same: _b[6._at] - _b[5._at])	
  mat V = r(V)
  mat S = cholesky(V)
  putexcel D14=matrix(r(b)) D15=matrix(S)   

/* Minority party members, governor from different party */
  nlcom (outcome1_diff_min_gov_diff: _b[2._at] - _b[1._at])	
  mat V = r(V)
  mat S = cholesky(V)
  putexcel D16=matrix(r(b)) D17=matrix(S)   
 
  /* Difference: Gov diff vs gov same, minority party member */
  nlcom (outcome1_diff_diff_min: (_b[6._at] - _b[5._at]) - (_b[2._at] - _b[1._at]))	
  mat V = r(V)
  mat S = cholesky(V)
  putexcel D18=matrix(r(b)) D19=matrix(S)   
 
 putexcel D20=("Yes") /* Party affiliation & political controls   */                   ///
          D21=("Yes") /* Economic controls */                    ///
		  D22=("Yes") /* Economic controls x majority party */   ///
		  D23=("Yes") /* State fixed effects */                  ///
		  D24=("Yes") /* State fixed effects x majority party */ ///
		  D25=("Yes") /* State fixed effects x governor's party */ ///
		  D26=("No") /* State fixed effects x majority party x governor's party */ /// 
          D27=("Yes") /* Year fixed effects */                   /// 
 
  estimates restore tabsi2col2
  distinct stateno if e(sample)
  putexcel D28=(r(ndistinct))
  distinct elecid if e(sample)
  putexcel D29=(r(ndistinct))
  putexcel D30=(r(N))

 
 }
  
***********************      Column 3     ************************************************************************
 {
  putexcel E6 = ("(3)")

                                                                                                                                                                                     
 mlogit outcome  gov_same##majority_member##c.delays             ///
              /* majority_member*/                                 ///
			  /* gov_same */                                       ///
		         voteshare_prev                                    ///
				 c.campaigns##c.campaigns                          ///
				 pres_share                                        ///
				 pres_same                                         ///
				 1.pres_same#c.pres_appr                           ///
				 c.gov_share#1.elex                                   ///
                 elex                                              /// 
               /*c.unemp_change1                                   ///
				 c.unemp_change1#gov_same                          ///
				 c.unemp_change1#majority_member */                ///
				 c.unemp_change1##majority_member##gov_same        ///
              /* c.houseprice_growth1                              ///
				 c.houseprice_growth1#gov_same                     ///
				 c.houseprice_growth1#majority_member */           ///
				 c.houseprice_growth1##majority_member##gov_same   ///				 
              /* c.gov_exp_change                                  ///
				 c.gov_exp_change#gov_same                         ///
				 c.gov_exp_change#majority_member */               ///
				 c.gov_exp_change##majority_member##gov_same       ///
			  /* c.taxchanges                                      ///
				 c.taxchanges#gov_same                             ///
				 c.taxchanges#majority_member    */                ///
				 c.taxchanges##majority_member##gov_same           ///
			  /* c.gov_spl                                         ///
				 c.gov_spl#gov_same                                ///
				 c.gov_spl#majority_member  */                     ///
				 c.gov_spl##majority_member##gov_same              /// 
                 /*i.stateno*/                                         ///
                 /*i.stateno#gov_same*/                            ///
				 /*i.stateno#majority_member*/                     /// 
				 i.stateno##gov_same##majority_member          ///
				 yd* if stateno!=8 & stateno!=39, vce(cluster elecid)                                

estimates store tabsi2col3


* Outcome 1: Re-election				 

			 
				 
estimates restore tabsi2col3
margins if e(sample), predict(outcome(1)) at(c.delays=(0 1) gov_same=(0 1) majority_member=(0 1)) post
estimates store tabsi2col3_marg																																													
 
/* Majority party members, governor from same party */
  nlcom (outcome1_diff_maj_gov_same: _b[8._at] - _b[7._at])	
  mat V = r(V)
  mat S = cholesky(V)
  putexcel E8=matrix(r(b)) E9=matrix(S)  

/* Majority party members, governor from different party */
  nlcom (outcome1_diff_maj_gov_diff: _b[4._at] - _b[3._at])		
  mat V = r(V)
  mat S = cholesky(V)
  putexcel E10=matrix(r(b)) E11=matrix(S)  


  /* Difference: Gov diff vs gov same, majority party member */
  nlcom (outcome1_diff_diff_maj: (_b[8._at] - _b[7._at]) - (_b[4._at] - _b[3._at]))	
  mat V = r(V)
  mat S = cholesky(V)
  putexcel E12=matrix(r(b)) E13=matrix(S)  
 

/* Minority party members, governor from same party */
  nlcom (outcome1_diff_min_gov_same: _b[6._at] - _b[5._at])	
  mat V = r(V)
  mat S = cholesky(V)
  putexcel E14=matrix(r(b)) E15=matrix(S)   

/* Minority party members, governor from different party */
  nlcom (outcome1_diff_min_gov_diff: _b[2._at] - _b[1._at])	
  mat V = r(V)
  mat S = cholesky(V)
  putexcel E16=matrix(r(b)) E17=matrix(S)   
 
  /* Difference: Gov diff vs gov same, minority party member */
  nlcom (outcome1_diff_diff_min: (_b[6._at] - _b[5._at]) - (_b[2._at] - _b[1._at]))	 
  mat V = r(V)
  mat S = cholesky(V)
  putexcel E18=matrix(r(b)) E19=matrix(S)   
 
 putexcel E20=("Yes") /* Party affiliation & political controls   */                   ///
          E21=("Yes") /* Economic controls */                    ///
		  E22=("Yes") /* Economic controls x majority party */   ///
		  E23=("Yes") /* State fixed effects */                  ///
		  E24=("Yes") /* State fixed effects x majority party */ ///
		  E25=("Yes") /* State fixed effects x governor's party */ ///
		  E26=("Yes") /* State fixed effects x majority party x governor's party */ /// 
          E27=("Yes") /* Year fixed effects */                   ///
 
 
  estimates restore tabsi2col3
  distinct stateno if e(sample)
  putexcel E28=(r(ndistinct))
  distinct elecid if e(sample)
  putexcel E29=(r(ndistinct))
  putexcel E30=(r(N))
 }
 
******************************************************************************************************************
 restore
 
 }

 
 
/********************************************************************************************************************************************************************************************/
*  Construct figure to illustrate results from column 3 of Table SI.2
 /********************************************************************************************************************************************************************************************/
{ // Click to expand / hide code
estimates restore tabsi2col3_marg
nlcom (maj_same: _b[8._at] - _b[7._at]) (maj_diff: _b[4._at] - _b[3._at]) (min_same: _b[6._at] - _b[5._at]) (min_diff: _b[2._at] - _b[1._at]), post

coefplot, vertical nooffset legend(off) yline(0, lcolor(black)) graphregion(color(white)) ytitle("Impact of budget delays on Pr(re-election)", size(medsmall)) ///
xlabel(1 `" "Majority party" "members, gov." "from same party" "' ///
       2 `" "Majority party" "members, gov." "from diff. party" "' ///
	   3 `" "Minority party" "members, gov." "from same party" "' ///
       4 `" "Minority party" "members, gov." "from diff. party" "', labsize(medsmall) )
graph export "Figure_three_way_results.pdf", replace
graph export "Figure_three_way_results.png", replace
graph export "Figure_three_way_results.wmf", replace
}

 
 
  /********************************************************************************************************************************************************************************************/
/*                                                                                                                                                                                          */
/*                                                                                                                                                                                          */
/*                                                                                                                                                                                          */
/*                                                                                                                                                                                          */
/*                                                                             Table SI.3                                                                                                      */
/*                                                                                                                                                                                          */
/*                                                                                                                                                                                          */
/*                                                                                                                                                                                          */
/*                                                                                                                                                                                          */
/********************************************************************************************************************************************************************************************/
{ // Click to expand / hide code

* Exclude senate candidates, term limited incumbents, but NOT multi-member districts
preserve
keep if inrange(outcome,1,4) & ran_senate==0 & termlimited==0

putexcel set "${datafolder}\Table SI3", modify sheet("Raw")

putexcel B8 =("Majority party members") B10=("Minority party members") B12=("Difference")
putexcel E7= ("Outcome 1: Reelection")

putexcel  B14=("No. of states")                        ///
		  B15=("No. of elections")                     ///
		  B16=("Observations")


***********************      Column 1: Baseline, equivalent to column 4 of Table 2    ************************************************************************
 {
 putexcel C6 = ("(1)")
 
                                                                                                                                                                                     
qui mlogit outcome  majority_member##c.delays                  ///
                 /*majority_member*/                                ///
			     gov_same                                       ///
		         voteshare_prev                                 ///
				 c.campaigns##c.campaigns                       ///
				 pres_share                                     ///
				 pres_same                                      ///
				 1.pres_same#c.pres_appr                        ///
				 c.gov_share#1.elex                            ///
                 elex                                           /// 
                 c.unemp_change1#majority_member                ///
                 c.houseprice_growth1#majority_member           ///
				 c.gov_exp_change#majority_member               ///
				 c.taxchanges#majority_member                   ///
				 c.gov_spl#majority_member                      ///
                 i.stateno                                      /// 
				 yd* if inrange(outcome,1,3), vce(cluster elecid) 				 

estimates store tabsi3col1


* Outcome 1: Re-election				 
estimates restore tabsi3col1
margins if e(sample), predict(outcome(1)) at(c.delays=(0 1) majority_member=(0 1)) post																																														
 
 nlcom (outcome1_diff_majority: _b[4._at] - _b[3._at])
 mat V = r(V)
 mat S = cholesky(V)
 putexcel C8=matrix(r(b)) C9=matrix(S)  

 nlcom (outcome1_diff_minority: _b[2._at] - _b[1._at])
 mat V = r(V)
 mat S = cholesky(V)
 putexcel C10=matrix(r(b)) C11=matrix(S)  
    
 nlcom (outcome1_diff_diff: (_b[4._at] - _b[3._at]) - (_b[2._at] - _b[1._at]))
 mat V = r(V)
 mat S = cholesky(V)
 putexcel C12=matrix(r(b)) C13=matrix(S)  

  
  estimates restore tabsi3col1
  distinct stateno if e(sample)
  putexcel C14=(r(ndistinct))
  distinct elecid if e(sample)
  putexcel C15=(r(ndistinct))
  putexcel C16=(r(N))
 }

  
***********************      Column 2: 0/1 dummy for budget delays     ************************************************************************
 {
 putexcel D6 = ("(2)")
 
                                                                                                                                                                                     
qui mlogit outcome  majority_member##delay_dum                  ///
                 /*majority_member*/                                ///
			     gov_same                                       ///
		         voteshare_prev                                 ///
				 c.campaigns##c.campaigns                       ///
				 pres_share                                     ///
				 pres_same                                      ///
				 1.pres_same#c.pres_appr                        ///
				 c.gov_share#1.elex                            ///
                 elex                                           /// 
                 c.unemp_change1#majority_member                ///
                 c.houseprice_growth1#majority_member           ///
				 c.gov_exp_change#majority_member               ///
				 c.taxchanges#majority_member                   ///
				 c.gov_spl#majority_member                      ///
                 i.stateno                                      /// 
				 yd* if inrange(outcome,1,3), vce(cluster elecid) 				 

estimates store tabsi3col2


* Outcome 1: Re-election				 
estimates restore tabsi3col2
margins if e(sample), predict(outcome(1)) at(delay_dum=(0 1) majority_member=(0 1)) post																																														
 
 nlcom (outcome1_diff_majority: _b[4._at] - _b[3._at])
 mat V = r(V)
 mat S = cholesky(V)
 putexcel D8=matrix(r(b)) D9=matrix(S)  

 nlcom (outcome1_diff_minority: _b[2._at] - _b[1._at])		
 mat V = r(V)
 mat S = cholesky(V)
 putexcel D10=matrix(r(b)) D11=matrix(S)  
    
 nlcom (outcome1_diff_diff: (_b[4._at] - _b[3._at]) - (_b[2._at] - _b[1._at]))	
 mat V = r(V)
 mat S = cholesky(V)
 putexcel D12=matrix(r(b)) D13=matrix(S)  

  
  estimates restore tabsi3col2
  distinct stateno if e(sample)
  putexcel D14=(r(ndistinct))
  distinct elecid if e(sample)
  putexcel D15=(r(ndistinct))
  putexcel D16=(r(N))
 
 }
 

***********************      Column 3: dummy for budget delay in most recent year     ************************************************************************
 {
putexcel E6 = ("(3)") 
 
                                                                                                                                                                                     
qui mlogit outcome  majority_member##delayed_recent                  ///
                 /*majority_member*/                                ///
			     gov_same                                       ///
		         voteshare_prev                                 ///
				 c.campaigns##c.campaigns                       ///
				 pres_share                                     ///
				 pres_same                                      ///
				 1.pres_same#c.pres_appr                        ///
				 c.gov_share#1.elex                            ///
                 elex                                           /// 
                 c.unemp_change1#majority_member                ///
                 c.houseprice_growth1#majority_member           ///
				 c.gov_exp_change#majority_member               ///
				 c.taxchanges#majority_member                   ///
				 c.gov_spl#majority_member                      ///
                 i.stateno                                      /// 
				 yd* if inrange(outcome,1,3), vce(cluster elecid) 				 

estimates store tabsi3col3


* Outcome 1: Re-election				 
estimates restore tabsi3col3
margins if e(sample), predict(outcome(1)) at(delayed_recent=(0 1) majority_member=(0 1)) post																																														
 
 nlcom (outcome1_diff_majority: _b[4._at] - _b[3._at])		
 mat V = r(V)
 mat S = cholesky(V)
 putexcel E8=matrix(r(b)) E9=matrix(S)  

 nlcom (outcome1_diff_minority: _b[2._at] - _b[1._at])	
 mat V = r(V)
 mat S = cholesky(V)
 putexcel E10=matrix(r(b)) E11=matrix(S)  
    
 nlcom (outcome1_diff_diff: (_b[4._at] - _b[3._at]) - (_b[2._at] - _b[1._at]))	
 mat V = r(V)
 mat S = cholesky(V)
 putexcel E12=matrix(r(b)) E13=matrix(S)  

  estimates restore tabsi3col3
  distinct stateno if e(sample)
  putexcel E14=(r(ndistinct))
  distinct elecid if e(sample)
  putexcel E15=(r(ndistinct))
  putexcel E16=(r(N)) 
}
 

***********************      Column 4: including multi-member district, switch to simple logit using 0/1 re-election dummy as dependent variable    ************************************************************************
 {
putexcel F6 = ("(4)")

 
                                                                                                                                                                                     
qui logit reelected  majority_member##c.delays                  ///
                 /*majority_member*/                            ///
			     gov_same                                       ///
		         voteshare_prev                                 ///
				 c.campaigns##c.campaigns                       ///
				 pres_share                                     ///
				 pres_same                                      ///
				 1.pres_same#c.pres_appr                        ///
				 c.gov_share#1.elex                            ///
                 elex                                           /// 
                 c.unemp_change1#majority_member                ///
                 c.houseprice_growth1#majority_member           ///
				 c.gov_exp_change#majority_member               ///
				 c.taxchanges#majority_member                   ///
				 c.gov_spl#majority_member                      ///
                 i.stateno                                      /// 
				 yd* , vce(cluster elecid) 				 

estimates store tabsi3col4


* Outcome 1: Re-election				 
estimates restore tabsi3col4
margins if e(sample),  at(c.delays=(0 1) majority_member=(0 1)) post																																														
 
 nlcom (outcome1_diff_majority: _b[4._at] - _b[3._at])	
 mat V = r(V)
 mat S = cholesky(V)
 putexcel F8=matrix(r(b)) F9=matrix(S)  

 nlcom (outcome1_diff_minority: _b[2._at] - _b[1._at])	
 mat V = r(V)
 mat S = cholesky(V)
 putexcel F10=matrix(r(b)) F11=matrix(S)  
    
 nlcom (outcome1_diff_diff: (_b[4._at] - _b[3._at]) - (_b[2._at] - _b[1._at]))
 mat V = r(V)
 mat S = cholesky(V)
 putexcel F12=matrix(r(b)) F13=matrix(S)  
 
   estimates restore tabsi3col4
  distinct stateno if e(sample)
  putexcel F14=(r(ndistinct))
  distinct elecid if e(sample)
  putexcel F15=(r(ndistinct))
  putexcel F16=(r(N))
 }
 
 ***********************      Column 5: limiting to subsample of races where incumbent runs for re-election      ************************************************************************ 
 {
 putexcel G6 = ("(5)")
 
                                                                                                                                                                                 
 mlogit outcome  majority_member##c.delays                      ///
                 /*majority_member*/                            ///
			     gov_same                                       ///
		         voteshare_prev                                 ///
				 c.campaigns##c.campaigns                       ///
				 pres_share                                     ///
				 pres_same                                      ///
				 1.pres_same#c.pres_appr                        ///
				 c.gov_share#1.elex                             ///
                 elex                                           /// 
                 c.unemp_change1#majority_member                ///
                 c.houseprice_growth1#majority_member           ///
				 c.gov_exp_change#majority_member               ///
				 c.taxchanges#majority_member                   ///
				 c.gov_spl#majority_member                      ///
                 i.stateno                                      /// 
				 yd* if inrange(outcome,1,3) & result!=5, vce(cluster elecid) 				 

estimates store tabsi3col5


* Outcome 1: Re-election				 
estimates restore tabsi3col5
margins if e(sample), predict(outcome(1)) at(c.delays=(0 1) majority_member=(0 1)) post																																														
 
 nlcom (outcome1_diff_majority: _b[4._at] - _b[3._at])
 mat V = r(V)
 mat S = cholesky(V)
 putexcel G8=matrix(r(b)) G9=matrix(S)  

 nlcom (outcome1_diff_minority: _b[2._at] - _b[1._at])	
 mat V = r(V)
 mat S = cholesky(V)
 putexcel G10=matrix(r(b)) G11=matrix(S)  
    
 nlcom (outcome1_diff_diff: (_b[4._at] - _b[3._at]) - (_b[2._at] - _b[1._at]))
 mat V = r(V)
 mat S = cholesky(V)
 putexcel G12=matrix(r(b)) G13=matrix(S)  

  
  estimates restore tabsi3col5
  distinct stateno if e(sample)
  putexcel G14=(r(ndistinct))
  distinct elecid if e(sample)
  putexcel G15=(r(ndistinct))
  putexcel G16=(r(N))
 } 
 
 
 ***********************      Column 6: limiting to subsample of elections with unified legislature     ************************************************************************
 {
 putexcel H6 = ("(6)")
 
                                                                                                                                                                                  
 mlogit outcome  majority_member##c.delays                      ///
                 /*majority_member*/                            ///
			     gov_same                                       ///
		         voteshare_prev                                 ///
				 c.campaigns##c.campaigns                       ///
				 pres_share                                     ///
				 pres_same                                      ///
				 1.pres_same#c.pres_appr                        ///
				 c.gov_share#1.elex                            ///
                 elex                                           /// 
                 c.unemp_change1#majority_member                ///
                 c.houseprice_growth1#majority_member           ///
				 c.gov_exp_change#majority_member               ///
				 c.taxchanges#majority_member                   ///
				 c.gov_spl#majority_member                      ///
                 i.stateno                                      /// 
				 yd* if inrange(outcome,1,3) & splitleg==0, vce(cluster elecid) 				 

estimates store tabsi3col6


* Outcome 1: Re-election				 
estimates restore tabsi3col6
margins if e(sample), predict(outcome(1)) at(c.delays=(0 1) majority_member=(0 1)) post																																														
 
 nlcom (outcome1_diff_majority: _b[4._at] - _b[3._at])
 mat V = r(V)
 mat S = cholesky(V)
 putexcel H8=matrix(r(b)) H9=matrix(S)  

 nlcom (outcome1_diff_minority: _b[2._at] - _b[1._at])			
 mat V = r(V)
 mat S = cholesky(V)
 putexcel H10=matrix(r(b)) H11=matrix(S)  
    
 nlcom (outcome1_diff_diff: (_b[4._at] - _b[3._at]) - (_b[2._at] - _b[1._at]))	
 mat V = r(V)
 mat S = cholesky(V)
 putexcel H12=matrix(r(b)) H13=matrix(S)  

   estimates restore tabsi3col6
  distinct stateno if e(sample)
  putexcel H14=(r(ndistinct))
  distinct elecid if e(sample)
  putexcel H15=(r(ndistinct))
  putexcel H16=(r(N)) 
 }
 
 
 ***********************      Column 7: limiting to subsample of elections with split legislature     ************************************************************************
 {
 putexcel I6 = ("(7)")
 
                                                                                                                                                                                    
 mlogit outcome  majority_member##c.delays                      ///
                 /*majority_member*/                            ///
			     gov_same                                       ///
		         voteshare_prev                                 ///
				 c.campaigns##c.campaigns                       ///
				 pres_share                                     ///
				 pres_same                                      ///
				 1.pres_same#c.pres_appr                        ///
				 c.gov_share#1.elex                             ///
                 elex                                           /// 
                 c.unemp_change1#majority_member                ///
                 c.houseprice_growth1#majority_member           ///
				 c.gov_exp_change#majority_member               ///
				 c.taxchanges#majority_member                   ///
				 c.gov_spl#majority_member                      ///
                 i.stateno                                      /// 
				 yd* if inrange(outcome,1,3) & splitleg==1, vce(cluster elecid) 				 

estimates store tabsi3col7


* Outcome 1: Re-election				 
estimates restore tabsi3col7
margins if e(sample), predict(outcome(1)) at(c.delays=(0 1) majority_member=(0 1)) post																																														
 
 nlcom (outcome1_diff_majority: _b[4._at] - _b[3._at])	
 mat V = r(V)
 mat S = cholesky(V)
 putexcel I8=matrix(r(b)) I9=matrix(S)  

 nlcom (outcome1_diff_minority: _b[2._at] - _b[1._at])		
 mat V = r(V)
 mat S = cholesky(V)
 putexcel I10=matrix(r(b)) I11=matrix(S)  
    
 nlcom (outcome1_diff_diff: (_b[4._at] - _b[3._at]) - (_b[2._at] - _b[1._at]))	
 mat V = r(V)
 mat S = cholesky(V)
 putexcel I12=matrix(r(b)) I13=matrix(S)  

  
  estimates restore tabsi3col7
  distinct stateno if e(sample)
  putexcel I14=(r(ndistinct))
  distinct elecid if e(sample)
  putexcel I15=(r(ndistinct))
  putexcel I16=(r(N))
 
 }
 
 ***********************      Column 8: limiting to subsample of states with no missing information about budget delays     ************************************************************************
 {
 putexcel J6 = ("(8)")
 

 
 mlogit outcome  majority_member##c.delays                      ///
                 /*majority_member*/                            ///
			     gov_same                                       ///
		         voteshare_prev                                 ///
				 c.campaigns##c.campaigns                       ///
				 pres_share                                     ///
				 pres_same                                      ///
				 1.pres_same#c.pres_appr                        ///
				 c.gov_share#1.elex                             ///
                 elex                                           /// 
                 c.unemp_change1#majority_member                ///
                 c.houseprice_growth1#majority_member           ///
				 c.gov_exp_change#majority_member               ///
				 c.taxchanges#majority_member                   ///
				 c.gov_spl#majority_member                      ///
                 i.stateno                                      /// 
				 yd* if inrange(outcome,1,3) & delays_missing==0, vce(cluster elecid) 				 

estimates store tabsi3col8


* Outcome 1: Re-election				 
estimates restore tabsi3col8
margins if e(sample), predict(outcome(1)) at(c.delays=(0 1) majority_member=(0 1)) post																																														
 
 nlcom (outcome1_diff_majority: _b[4._at] - _b[3._at])		
 mat V = r(V)
 mat S = cholesky(V)
 putexcel J8=matrix(r(b)) J9=matrix(S)  

 nlcom (outcome1_diff_minority: _b[2._at] - _b[1._at])	
 mat V = r(V)
 mat S = cholesky(V)
 putexcel J10=matrix(r(b)) J11=matrix(S)  
    
 nlcom (outcome1_diff_diff: (_b[4._at] - _b[3._at]) - (_b[2._at] - _b[1._at]))
 mat V = r(V)
 mat S = cholesky(V)
 putexcel J12=matrix(r(b)) J13=matrix(S)  

  estimates restore tabsi3col8
  distinct stateno if e(sample)
  putexcel J14=(r(ndistinct))
  distinct elecid if e(sample)
  putexcel J15=(r(ndistinct))
  putexcel J16=(r(N)) 

 }
 
 ***********************      Column 9: limiting to subsample of state election years in which state unemployment rate is lower than in previous year     ************************************************************************
 {
 putexcel K6 = ("(9)")
 
 
                                                                                                                                                                                    
 mlogit outcome  majority_member##c.delays                      ///
                 /*majority_member*/                            ///
			     gov_same                                       ///
		         voteshare_prev                                 ///
				 c.campaigns##c.campaigns                       ///
				 pres_share                                     ///
				 pres_same                                      ///
				 1.pres_same#c.pres_appr                        ///
				 c.gov_share#1.elex                             ///
                 elex                                           /// 
                 c.unemp_change1#majority_member                ///
                 c.houseprice_growth1#majority_member           ///
				 c.gov_exp_change#majority_member               ///
				 c.taxchanges#majority_member                   ///
				 c.gov_spl#majority_member                      ///
                 i.stateno                                      /// 
				 yd* if  inrange(outcome,1,3) & unemp_change1<0, vce(cluster elecid) 				 

estimates store tabsi3col9


* Outcome 1: Re-election				 
estimates restore tabsi3col9
margins if e(sample), predict(outcome(1)) at(c.delays=(0 1) majority_member=(0 1)) post																																														
 
 nlcom (outcome1_diff_majority: _b[4._at] - _b[3._at])	
 mat V = r(V)
 mat S = cholesky(V)
 putexcel K8=matrix(r(b)) K9=matrix(S)  

 nlcom (outcome1_diff_minority: _b[2._at] - _b[1._at])	
 mat V = r(V)
 mat S = cholesky(V)
 putexcel K10=matrix(r(b)) K11=matrix(S)  
    
 nlcom (outcome1_diff_diff: (_b[4._at] - _b[3._at]) - (_b[2._at] - _b[1._at]))
 mat V = r(V)
 mat S = cholesky(V)
 putexcel K12=matrix(r(b)) K13=matrix(S)  

  estimates restore tabsi3col9
  distinct stateno if e(sample)
  putexcel K14=(r(ndistinct))
  distinct elecid if e(sample)
  putexcel K15=(r(ndistinct))
  putexcel K16=(r(N)) 
  }
  
***********************************************************************************
 
 restore
 
 
 }
 
 
 
 /********************************************************************************************************************************************************************************************/
/*                                                                                                                                                                                          */
/*                                                                                                                                                                                          */
/*                                                                                                                                                                                          */
/*                                                                                                                                                                                          */
/*                                                                             Table SI.4                                                                                                    */
/*                                                                                                                                                                                          */
/*                                                                                                                                                                                          */
/*                                                                                                                                                                                          */
/*                                                                                                                                                                                          */
/********************************************************************************************************************************************************************************************/
 { // Click to expand / hide code
 

* Load party level data
use "${datafolder}\data_parties.dta", clear


* Add dummy indicating whether election is included in analysis sample for individual legislators 
merge 1:m stateno year using "${datafolder}\data_individuals.dta", keepusing(stateno year outcome) keep(master match)
bysort stateno year: egen main_sample = max(cond(inrange(outcome,1,3),1,0))
bysort stateno year: keep if _n==1


* Create year dummies manually . leave out 1989 and 1990
forvalues y=1991/2007 {
gen byte yd`y' = year==`y'
}

/* Express majority party seat share as a decimal number, not percentage */
replace majshare_elect = majshare_elect/100

* Interaction between delays and governor from same party as majority
gen delays_gov_maj_same = delays*gov_maj_same

label var delays "Budget gridlock"
label var gov_maj_same "Governor from same party as majority in legislature"
label var delays_gov_maj_same "Budget gridlock x gov. from same party as majority in legislature"

/*++++++++++++++++++++++++++++++++++++++++++++++++++++++++++++++++ Column 1 *************************************************************************/

 {


reg majshare_elect delays               ///
                   gov_maj_same         ///
				   /*delays_gov_maj_same */ ///
				   majshare_prev_elect  ///
				   gov_share            ///
				   elex                 ///
				   pres_share           ///
				   pres_same            ///
				   pres_same_appr     ///
				   unemp_change1        /// 
				   houseprice_growth1   ///
				   gov_exp_change       ///
				   taxchanges           ///
				   gov_spl              ///
				   i.stateno           ///
				   yd* if main_sample==1, vce(cluster state)
				   
outreg2 using "${datafolder}\\Table SI4",  se  bdec(3) nocons nor2 noaster keep(delays gov_maj_same delays_gov_maj_same) excel label replace	 ///
addtext(No. of states, `e(N_clust)' , ///    
        Political controls,                   Yes,  ///
        Economics controls,                   Yes,  ///
        Year fixed effects,                   Yes,  ///
		State fixed effects,                  Yes, ///
		Economic controls x gov. same party,  No,  ///
		State fixed effects x gov. same party, No)
             	  

 }

/*++++++++++++++++++++++++++++++++++++++++++++++++++++++++++++++++ Column 2 *************************************************************************/

{

reg majshare_elect delays               ///
                   gov_maj_same         ///
				   /*delays_gov_maj_same */ ///
				   majshare_prev_elect  ///
				   gov_share            ///
				   elex                 ///
				   pres_share           ///
				   pres_same            ///
				   pres_same_appr     ///
				   unemp_change1        /// 
				   houseprice_growth1   ///
				   gov_exp_change       ///
				   taxchanges           ///
				   gov_spl              ///
				   i.stateno           ///
				   yd*, vce(cluster state)
				   
outreg2 using "${datafolder}\\Table SI4",  se  bdec(3) nocons nor2 noaster keep(delays gov_maj_same delays_gov_maj_same) excel label append	 ///
addtext(No. of states, `e(N_clust)' , ///    
        Political controls,                   Yes,  ///
        Economics controls,                   Yes,  ///
        Year fixed effects,                   Yes,  ///
		State fixed effects,                  Yes, ///
		Economic controls x gov. same party,  No,  ///
		State fixed effects x gov. same party, No)               	  
}
		
/*++++++++++++++++++++++++++++++++++++++++++++++++++++++++++++++++ Column 3 *************************************************************************/

{		
reg majshare_elect delays               ///
                   gov_maj_same         ///
				   delays_gov_maj_same ///
				   majshare_prev_elect  ///
				   gov_share            ///
				   elex                 ///
				   pres_share           ///
				   pres_same            ///
				   pres_same_appr     ///
				   unemp_change1        /// 
				   houseprice_growth1   ///
				   gov_exp_change       ///
				   taxchanges           ///
				   gov_spl              ///
				   i.stateno           ///
				   yd*, vce(cluster state)		

outreg2 using "${datafolder}\\Table SI4",  se  bdec(3) nocons nor2 noaster keep(delays gov_maj_same delays_gov_maj_same) excel label append ///
addtext(No. of states, `e(N_clust)' , ///    
        Political controls,                   Yes,  ///
        Economics controls,                   Yes,  ///
        Year fixed effects,                   Yes,  ///
		State fixed effects,                  Yes, ///
		Economic controls x gov. same party,  No,  ///
		State fixed effects x gov. same party, No)
}				   

/*++++++++++++++++++++++++++++++++++++++++++++++++++++++++++++++++ Column 4 *************************************************************************/

{		
reg majshare_elect delays               ///
                   gov_maj_same         ///
				   delays_gov_maj_same ///
				   majshare_prev_elect  ///
				   gov_share            ///
				   elex                 ///
				   pres_share           ///
				   pres_same            ///
				   pres_same_appr     ///
				   c.unemp_change1#gov_maj_same        /// 
				   c.houseprice_growth1#gov_maj_same   ///
				   c.gov_exp_change#gov_maj_same       ///
				   c.taxchanges#gov_maj_same           ///
				   c.gov_spl#gov_maj_same              ///
				   i.stateno##gov_maj_same           ///
				   yd* if stateno!=8 & stateno!=39, vce(cluster state)						   
				   
outreg2 using "${datafolder}\\Table SI4",  se bdec(3) nocons nor2 noaster keep(delays gov_maj_same delays_gov_maj_same) label excel append ///
addtext(No. of states, `e(N_clust)' , ///    
        Political controls,                   Yes,  ///
        Economics controls,                   Yes,  ///
        Year fixed effects,                   Yes,  ///
		State fixed effects,                  Yes, ///
		Economic controls x gov. same party,  Yes,  ///
		State fixed effects x gov. same party, Yes)
				   
 }		  
	
}


 /********************************************************************************************************************************************************************************************/
/*                                                                                                                                                                                          */
/*                                                                                                                                                                                          */
/*                                                                                                                                                                                          */
/*                                                                                                                                                                                          */
/*                                                                             Table SI.xx (as Table 2, but with vote shares)                                                                                                    */
/*                                                                                                                                                                                          */
/*                                                                                                                                                                                          */
/*                                                                                                                                                                                          */
/*                                                                                                                                                                                          */
/********************************************************************************************************************************************************************************************/

{ // Click to expand / hide code

* Read data
use "${datafolder}\\data_individuals.dta", clear

* Create year dummies manually . leave out 1989 and 1990
forvalues y=1991/2007 {
gen byte yd`y' = year==`y'
}

* Exclude senate candidates, term limited incumbents, multi-member districts, unknown outcomes
preserve
keep if inrange(outcome,1,3) & ran_senate==0 & termlimited==0


putexcel set "${datafolder}\Table SIxx", modify sheet("Raw")

putexcel B8 =("All incumbents") B10=("Majority party members") B12=("Minority party members") B14=("Difference")

putexcel C7= ("Voteshare")

putexcel  B16=("Party affiliation dummies")            ///
          B17=("Electoral record controls")            ///
          B18=("Political controls")                   ///
          B19=("Economic controls")                    ///
		  B20=("Economic controls x majority party")   ///
		  B21=("State fixed effects")                  ///
		  B22=("State fixed effects x majority party") ///
          B23=(" Year fixed effects")                  ///
		  B24=("No. of states")                        ///
		  B25=("No. of elections")                     ///
		  B26=("Observations")

 
 
 
 *************************    Column 1  ***********************************************************************
{
putexcel C6 = ("(1)") 
                                                                                                                                                                                       
  reg voteshare  majority_member##c.delays                    ///
                 /*majority_member*/                                ///
			     gov_same                                       ///
		     /*  voteshare_prev                                 ///
				 c.campaigns##c.campaigns                       ///
				 pres_share                                     ///
				 pres_same                                      ///
				 1.pres_same#c.pres_appr                        ///
				 c.gov_share#1.elex                             ///
                 elex                                           /// 
                 c.unemp_change1#majority_member                ///
                 c.houseprice_growth1#majority_member           ///
				 c.gov_exp_change#majority_member               ///
				 c.taxchanges#majority_member                   ///
				 c.gov_spl#majority_member                      ///
                 i.stateno */                                   /// 
				 yd*, vce(cluster elecid)                     

estimates store tab1col1


				 
estimates restore tab1col1
margins, at(c.delays=(0 1)) post
 nlcom (outcome1_diff_all: _b[2._at] - _b[1._at])	
 mat V = r(V)
 mat S = cholesky(V)
 putexcel C8=matrix(r(b)) C9=matrix(S) 				 
				 
estimates restore tab1col1
margins, at(c.delays=(0 1) majority_member=(0 1)) post																																														
 
 nlcom (outcome1_diff_majority: _b[4._at] - _b[3._at])
 mat V = r(V)
 mat S = cholesky(V)
 putexcel C10=matrix(r(b)) C11=matrix(S) 

 nlcom (outcome1_diff_minority: _b[2._at] - _b[1._at])
 mat V = r(V)
 mat S = cholesky(V)
 putexcel C12=matrix(r(b)) C13=matrix(S) 
    
 nlcom (outcome1_diff_diff: (_b[4._at] - _b[3._at]) - (_b[2._at] - _b[1._at]))
 mat V = r(V)
 mat S = cholesky(V)
 putexcel C14=matrix(r(b)) C15=matrix(S) 

 
 putexcel C16=("Yes") /* Party affiliation   */                   ///
          C17=("No") /* Electoral record   */                   ///
          C18=("No") /* Political controls */                   ///
          C19=("No") /* Economic controls */                    ///
		  C20=("No") /* Economic controls x majority party */   ///
		  C21=("No") /* State fixed effects */                  ///
		  C22=("No") /* State fixed effects x majority party */ ///
          C23=("Yes") /* Year fixed effects */                   ///

  estimates restore tab1col1
  distinct stateno if e(sample)
  putexcel C24=(r(ndistinct))
  distinct elecid if e(sample)
  putexcel C25=(r(ndistinct))
  putexcel C26=(r(N))
 }
 
 
 
 
 *************************    Column 2   **********************************************************************
{
 putexcel D6 = ("(2)") 
                                                                                                                                                                                       
 qui reg voteshare majority_member##c.delays                   ///
                 /*majority_member*/                                ///
			     gov_same                                       ///
		         voteshare_prev                                 ///
				 c.campaigns##c.campaigns                       ///
			     pres_share                                     ///
				 pres_same                                      ///
				 1.pres_same#c.pres_appr                        ///
				 c.gov_share#1.elex                             ///
                 elex                                           /// 
             /*  c.unemp_change1#majority_member                ///
                 c.houseprice_growth1#majority_member           ///
				 c.gov_exp_change#majority_member               ///
				 c.taxchanges#majority_member                   ///
				 c.gov_spl#majority_member                      ///
                 i.stateno */                                   /// 
				 yd*, vce(cluster elecid)                     


estimates store tab1col2

 
estimates restore tab1col2
margins, at(c.delays=(0 1)) post
 nlcom (outcome1_diff_all: _b[2._at] - _b[1._at])
 mat V = r(V)
 mat S = cholesky(V)
 putexcel D8=matrix(r(b)) D9=matrix(S)   				 
				 
estimates restore tab1col2
margins,  at(c.delays=(0 1) majority_member=(0 1)) post																																														
 
 nlcom (outcome1_diff_majority: _b[4._at] - _b[3._at])																																														
 mat V = r(V)
 mat S = cholesky(V)
 putexcel D10=matrix(r(b)) D11=matrix(S)  

 nlcom (outcome1_diff_minority: _b[2._at] - _b[1._at])																																													
 mat V = r(V)
 mat S = cholesky(V)
 putexcel D12=matrix(r(b)) D13=matrix(S)  
    
 nlcom (outcome1_diff_diff: (_b[4._at] - _b[3._at]) - (_b[2._at] - _b[1._at]))	
 mat V = r(V)
 mat S = cholesky(V)
 putexcel D14=matrix(r(b)) D15=matrix(S)  

 


 putexcel D16=("Yes") /* Party affiliation   */                   ///
          D27=("Yes") /* Electoral record   */                   ///
          D18=("Yes") /* Political controls */                   ///
          D19=("No") /* Economic controls */                    ///
		  D20=("No") /* Economic controls x majority party */   ///
		  D21=("No") /* State fixed effects */                  ///
		  D22=("No") /* State fixed effects x majority party */ ///
          D23=("Yes") /* Year fixed effects */                   ///
 		
  
  estimates restore tab1col2
  distinct stateno if e(sample)
  putexcel D24=(r(ndistinct))
  distinct elecid if e(sample)
  putexcel D25=(r(ndistinct))
  putexcel D26=(r(N))
 

 }  
 


 
 *************************    Column 3   **********************************************************************
{
 putexcel E6 = ("(3)") 
                                                                                                                                                                                       
qui reg voteshare majority_member##c.delays                   ///
                 /*majority_member*/                                ///
			     gov_same                                       ///
		         voteshare_prev                                 ///
				 c.campaigns##c.campaigns                       ///
				 pres_share                                     ///
				 pres_same                                      ///
				 1.pres_same#c.pres_appr                        ///
				 c.gov_share#1.elex                             ///
                 elex                                           /// 
                 c.unemp_change1#majority_member                ///
                 c.houseprice_growth1#majority_member           ///
				 c.gov_exp_change#majority_member               ///
				 c.taxchanges#majority_member                   ///
				 c.gov_spl#majority_member                      ///
              /* i.stateno */                                   /// 
				 yd*, vce(cluster elecid)                                       

estimates store tab1col3


estimates restore tab1col3
margins,  at(c.delays=(0 1)) post
 mat V = r(V)
 mat S = cholesky(V)
 nlcom (outcome1_diff_all: _b[2._at] - _b[1._at])																																														
 putexcel E8=matrix(r(b)) E9=matrix(S)  				 
				 
estimates restore tab1col3
margins,  at(c.delays=(0 1) majority_member=(0 1)) post																																														
 
 nlcom (outcome1_diff_majority: _b[4._at] - _b[3._at])																																														
 mat V = r(V)
 mat S = cholesky(V)
 putexcel E10=matrix(r(b)) E11=matrix(S)  

 nlcom (outcome1_diff_minority: _b[2._at] - _b[1._at])																																													
 mat V = r(V)
 mat S = cholesky(V)
 putexcel E12=matrix(r(b)) E13=matrix(S)  
    
 nlcom (outcome1_diff_diff: (_b[4._at] - _b[3._at]) - (_b[2._at] - _b[1._at]))	
 mat V = r(V)
 mat S = cholesky(V)
 putexcel E14=matrix(r(b)) E15=matrix(S)  

 
 
  
 putexcel E16=("Yes") /* Party affiliation   */                   ///
          E17=("Yes") /* Electoral record   */                   ///
          E18=("Yes") /* Political controls */                   ///
          E19=("Yes") /* Economic controls */                    ///
		  E20=("Yes") /* Economic controls x majority party */   ///
		  E21=("No") /* State fixed effects */                  ///
		  E22=("No") /* State fixed effects x majority party */ ///
          E23=("Yes") /* Year fixed effects */                   ///
 		
   
  estimates restore tab1col3
  distinct stateno if e(sample)
  putexcel E24=(r(ndistinct))
  distinct elecid if e(sample)
  putexcel E25=(r(ndistinct))
  putexcel E26=(r(N))
		  
}

 
  

 *************************    Column 4   **********************************************************************
{
  putexcel F6 = ("(4)") 
                                                                                                                                                                                       
qui reg voteshare  majority_member##c.delays                    ///
                 /*majority_member*/                                ///
			     gov_same                                       ///
		         voteshare_prev                                 ///
				 c.campaigns##c.campaigns                       ///
				 pres_share                                     ///
				 pres_same                                      ///
				 1.pres_same#c.pres_appr                        ///
				 c.gov_share#1.elex                             ///
                 elex                                           /// 
                 c.unemp_change1#majority_member                ///
                 c.houseprice_growth1#majority_member           ///
				 c.gov_exp_change#majority_member               ///
				 c.taxchanges#majority_member                   ///
				 c.gov_spl#majority_member                      ///
                 i.stateno                                      /// 
				 yd*, vce(cluster elecid) 				 

estimates store tab1col4


* Outcome 1: Re-election				 
estimates restore tab1col4
margins,  at(c.delays=(0 1)) post
 nlcom (outcome1_diff_all: _b[2._at] - _b[1._at])
 mat V = r(V)
 mat S = cholesky(V)
 putexcel F8=matrix(r(b)) F9=matrix(S)  				 
				 
estimates restore tab1col4
margins,  at(c.delays=(0 1) majority_member=(0 1)) post																																														
 
 nlcom (outcome1_diff_majority: _b[4._at] - _b[3._at])																																														
 mat V = r(V)
 mat S = cholesky(V)
 putexcel F10=matrix(r(b)) F11=matrix(S)  

 nlcom (outcome1_diff_minority: _b[2._at] - _b[1._at])																																													
 mat V = r(V)
 mat S = cholesky(V)
 putexcel F12=matrix(r(b)) F13=matrix(S)  
    
 nlcom (outcome1_diff_diff: (_b[4._at] - _b[3._at]) - (_b[2._at] - _b[1._at]))	
 mat V = r(V)
 mat S = cholesky(V)
 putexcel F14=matrix(r(b)) F15=matrix(S)  

 
 
 
 putexcel F16=("Yes") /* Party affiliation   */                   ///
          F17=("Yes") /* Electoral record   */                   ///
          F18=("Yes") /* Political controls */                   ///
          F19=("Yes") /* Economic controls */                    ///
		  F20=("Yes") /* Economic controls x majority party */   ///
		  F21=("Yes") /* State fixed effects */                  ///
		  F22=("No") /* State fixed effects x majority party */ ///
          F23=("Yes") /* Year fixed effects */                   ///
 		
   
  estimates restore tab1col4
  distinct stateno if e(sample)
  putexcel F24=(r(ndistinct))
  distinct elecid if e(sample)
  putexcel F25=(r(ndistinct))
  putexcel F26=(r(N))

}  
  
 ***********************************************************************************************
 
 
 
  *************************    Column 5   **********************************************************************
 {
 putexcel G6 = ("(5)") 
                                                                                                                                                                                       
     
qui reg voteshare majority_member##c.delays                     ///
                 /*majority_member*/                                ///
                 voteshare_prev                                  ///
                 gov_same                                        ///
				 c.campaigns##c.campaigns                        ///
                 c.unemp_change1#majority_member                ///
                 c.houseprice_growth1#majority_member           ///
				 c.gov_exp_change#majority_member               ///
				 c.taxchanges#majority_member                   ///
				 c.gov_spl#majority_member                      ///
				 pres_share                                      ///
				 pres_same                                       ///
				 1.pres_same#c.pres_appr                           ///
				 c.gov_share#1.elex                                    ///
                 elex                                            /// 
                 i.stateno#majority_member                      /// 
				 yd*, vce(cluster elecid)                    
       
	   
	   
estimates store tab1col5
 
  

estimates restore tab1col5
margins,  at(c.delays=(0 1)) post
 nlcom (outcome1_diff_all: _b[2._at] - _b[1._at])																																														
 putexcel G8=matrix(r(b)) G9=matrix(S)  				 
				 
estimates restore tab1col5


margins,  at(c.delays=(0 1) majority_member=(0 1)) post																																														
 
 nlcom (outcome1_diff_majority: _b[4._at] - _b[3._at])
 mat V = r(V)
 mat S = cholesky(V)
 putexcel G10=matrix(r(b)) G11=matrix(S)  

 nlcom (outcome1_diff_minority: _b[2._at] - _b[1._at])
 mat V = r(V)
 mat S = cholesky(V)
 putexcel G12=matrix(r(b)) G13=matrix(S)  
    
 nlcom (outcome1_diff_diff: (_b[4._at] - _b[3._at]) - (_b[2._at] - _b[1._at]))
 mat V = r(V)
 mat S = cholesky(V)
 putexcel G14=matrix(r(b)) G15=matrix(S)  

  
 putexcel G16=("Yes") /* Party affiliation   */                   ///
          G17=("Yes") /* Electoral record   */                   ///
          G18=("Yes") /* Political controls */                   ///
          G19=("Yes") /* Economic controls */                    ///
		  G20=("Yes") /* Economic controls x majority party */   ///
		  G21=("Yes") /* State fixed effects */                  ///
		  G22=("Yes") /* State fixed effects x majority party */ ///
          G23=("Yes") /* Year fixed effects */                   ///
 		
  estimates restore tab1col5 
  distinct stateno if e(sample)
  putexcel G24=(r(ndistinct))
  distinct elecid if e(sample)
  putexcel G25=(r(ndistinct))
  putexcel G26=(r(N))
 ***********************************************************************************************
 }
 
 
 restore
 
 }
 

 /********************************************************************************************************************************************************************************************/
/*                                                                                                                                                                                          */
/*                                                                                                                                                                                          */
/*                                                                                                                                                                                          */
/*                                                                                                                                                                                          */
/*                                                                             Table SI.yy (as Table SI.2, but with vote shares)                                                                                                    */
/*                                                                                                                                                                                          */
/*                                                                                                                                                                                          */
/*                                                                                                                                                                                          */
/*                                                                                                                                                                                          */
/********************************************************************************************************************************************************************************************/


{ // Click to expand / hide code

* Read data
use "${datafolder}\\data_individuals.dta", clear

* Create year dummies manually . leave out 1989 and 1990
forvalues y=1991/2007 {
gen byte yd`y' = year==`y'
}

 * Exclude senate candidates, term limited incumbents, multi-member districts, unknown outcomes
preserve
keep if inrange(outcome,1,3) & ran_senate==0 & termlimited==0


putexcel set "${datafolder}\Table SIyy", modify sheet("Raw")

putexcel B8  =("Majority party members, governor from same party") B10=("Majority party members, governor from different party")  B12=("Difference")
putexcel B14 =("Minority party members, governor from same party") B16=("Minority party members, governor from different party")  B18=("Difference")


putexcel C7= ("Voteshare")

putexcel  B20=("Electoral record and political controls")            ///
          B21=("Economic controls")                    ///
		  B22=("Economic controls x majority party")   ///
		  B23=("State fixed effects")                  ///
		  B24=("State fixed effects x majority party") ///
		  B25=("State fixed effects x governor's party") ///
		  B26=("State fixed effects x majority party x governor's party") ///
          B27=(" Year fixed effects")                  ///
		  B28=("No. of states")                        ///
		  B29=("No. of elections")                     ///
		  B30=("Observations")


***********************      Column 1     ************************************************************************
 {
 putexcel C6 = ("(1)")
 
                                                                                                                                                                                     
qui  reg voteshare  gov_same##majority_member##c.delays             ///
              /* majority_member*/                                 ///
			  /* gov_same */                                       ///
		         voteshare_prev                                    ///
				 c.campaigns##c.campaigns                          ///
				 pres_share                                        ///
				 pres_same                                         ///
				 1.pres_same#c.pres_appr                           ///
				 c.gov_share#1.elex                                   ///
                 elex                                              /// 
               /*c.unemp_change1                                   ///
				 c.unemp_change1#gov_same                          ///
				 c.unemp_change1#majority_member */                ///
				 c.unemp_change1##majority_member##gov_same        ///
              /* c.houseprice_growth1                              ///
				 c.houseprice_growth1#gov_same                     ///
				 c.houseprice_growth1#majority_member */           ///
				 c.houseprice_growth1##majority_member##gov_same   ///				 
              /* c.gov_exp_change                                  ///
				 c.gov_exp_change#gov_same                         ///
				 c.gov_exp_change#majority_member */               ///
				 c.gov_exp_change##majority_member##gov_same       ///
			  /* c.taxchanges                                      ///
				 c.taxchanges#gov_same                             ///
				 c.taxchanges#majority_member    */                ///
				 c.taxchanges##majority_member##gov_same           ///
			  /* c.gov_spl                                         ///
				 c.gov_spl#gov_same                                ///
				 c.gov_spl#majority_member  */                     ///
				 c.gov_spl##majority_member##gov_same              /// 
                 i.stateno                                         ///
                 /*i.stateno#gov_same*/                            ///
				 /*i.stateno#majority_member*/                     /// 
				 /*i.stateno##gov_same##majority_member*/          ///
				 yd*, vce(cluster elecid)                         

 
				 
estimates store tab3col1


* Outcome 1: Re-election				 

			 
				 
estimates restore tab3col1
margins,  at(c.delays=(0 1) gov_same=(0 1) majority_member=(0 1)) post																																														
 
/* Majority party members, governor from same party */
  nlcom (outcome1_diff_maj_gov_same: _b[8._at] - _b[7._at])
  mat V = r(V)
  mat S = cholesky(V)
  putexcel C8=matrix(r(b)) C9=matrix(S)  

/* Majority party members, governor from different party */
  nlcom (outcome1_diff_maj_gov_diff: _b[4._at] - _b[3._at])		
  mat V = r(V)
  mat S = cholesky(V)
  putexcel C10=matrix(r(b)) C11=matrix(S)  


  /* Difference: Gov diff vs gov same, majority party member */
  nlcom (outcome1_diff_diff_maj: (_b[8._at] - _b[7._at]) - (_b[4._at] - _b[3._at]))	
  mat V = r(V)
  mat S = cholesky(V)
  putexcel C12=matrix(r(b)) C13=matrix(S)  
 

/* Minority party members, governor from same party */
  nlcom (outcome1_diff_min_gov_same: _b[6._at] - _b[5._at])	
  mat V = r(V)
  mat S = cholesky(V)
  putexcel C14=matrix(r(b)) C15=matrix(S)   

/* Minority party members, governor from different party */
  nlcom (outcome1_diff_min_gov_diff: _b[2._at] - _b[1._at])	
  mat V = r(V)
  mat S = cholesky(V)
  putexcel C16=matrix(r(b)) C17=matrix(S)   
 
  /* Difference: Gov diff vs gov same, minority party member */
  nlcom (outcome1_diff_diff_min: (_b[6._at] - _b[5._at]) - (_b[2._at] - _b[1._at]))
  mat V = r(V)
  mat S = cholesky(V)
  putexcel C18=matrix(r(b)) C19=matrix(S)   
 
 putexcel C20=("Yes") /* Party affiliation & political controls   */                   ///
          C21=("Yes") /* Economic controls */                    ///
		  C22=("Yes") /* Economic controls x majority party */   ///
		  C23=("Yes") /* State fixed effects */                  ///
		  C24=("No") /* State fixed effects x majority party */ ///
		  C25=("No") /* State fixed effects x governor's party */ ///
		  C26=("No") /* State fixed effects x majority party x governor's party */ /// 
          C27=("Yes") /* Year fixed effects */                   ///
 

  estimates restore tab3col1
  distinct stateno if e(sample)
  putexcel C28=(r(ndistinct))
  distinct elecid if e(sample)
  putexcel C29=(r(ndistinct))
  putexcel C30=(r(N))

  }

***********************      Column 2     ************************************************************************
 {
 putexcel D6 = ("(2)")
 
 
set matsize 5000                                                                                                                                                                                     
qui reg voteshare  gov_same##majority_member##c.delays             ///
              /* majority_member*/                                 ///
			  /* gov_same */                                       ///
		         voteshare_prev                                    ///
				 c.campaigns##c.campaigns                          ///
				 pres_share                                        ///
				 pres_same                                         ///
				 1.pres_same#c.pres_appr                           ///
				 c.gov_share#1.elex                                  ///
                 elex                                              /// 
               /*c.unemp_change1                                   ///
				 c.unemp_change1#gov_same                          ///
				 c.unemp_change1#majority_member */                ///
				 c.unemp_change1##majority_member##gov_same        ///
              /* c.houseprice_growth1                              ///
				 c.houseprice_growth1#gov_same                     ///
				 c.houseprice_growth1#majority_member */           ///
				 c.houseprice_growth1##majority_member##gov_same   ///				 
              /* c.gov_exp_change                                  ///
				 c.gov_exp_change#gov_same                         ///
				 c.gov_exp_change#majority_member */               ///
				 c.gov_exp_change##majority_member##gov_same       ///
			  /* c.taxchanges                                      ///
				 c.taxchanges#gov_same                             ///
				 c.taxchanges#majority_member    */                ///
				 c.taxchanges##majority_member##gov_same           ///
			  /* c.gov_spl                                         ///
				 c.gov_spl#gov_same                                ///
				 c.gov_spl#majority_member  */                     ///
				 c.gov_spl##majority_member##gov_same              /// 
                 i.stateno                                         ///
                 i.stateno#gov_same                                ///
				 i.stateno#majority_member                         /// 
				 /*i.stateno##gov_same##majority_member*/          ///
				 yd* if stateno!=8 & stateno!=39, vce(cluster elecid)                         

estimates store tab3col2


			 
				 
estimates restore tab3col2
margins if e(sample),  at(c.delays=(0 1) gov_same=(0 1) majority_member=(0 1)) post																																														
 
/* Majority party members, governor from same party */
  nlcom (outcome1_diff_maj_gov_same: _b[8._at] - _b[7._at])	
  mat V = r(V)
  mat S = cholesky(V)
  putexcel D8=matrix(r(b)) D9=matrix(S)  

/* Majority party members, governor from different party */
  nlcom (outcome1_diff_maj_gov_diff: _b[4._at] - _b[3._at])	
  mat V = r(V)
  mat S = cholesky(V)
  putexcel D10=matrix(r(b)) D11=matrix(S)  


  /* Difference: Gov diff vs gov same, majority party member */
  nlcom (outcome1_diff_diff_maj: (_b[8._at] - _b[7._at]) - (_b[4._at] - _b[3._at]))	
  mat V = r(V)
  mat S = cholesky(V)
  putexcel D12=matrix(r(b)) D13=matrix(S)  
 

/* Minority party members, governor from same party */
  nlcom (outcome1_diff_min_gov_same: _b[6._at] - _b[5._at])	
  mat V = r(V)
  mat S = cholesky(V)
  putexcel D14=matrix(r(b)) D15=matrix(S)   

/* Minority party members, governor from different party */
  nlcom (outcome1_diff_min_gov_diff: _b[2._at] - _b[1._at])	
  mat V = r(V)
  mat S = cholesky(V)
  putexcel D16=matrix(r(b)) D17=matrix(S)   
 
  /* Difference: Gov diff vs gov same, minority party member */
  nlcom (outcome1_diff_diff_min: (_b[6._at] - _b[5._at]) - (_b[2._at] - _b[1._at]))	
  mat V = r(V)
  mat S = cholesky(V)
  putexcel D18=matrix(r(b)) D19=matrix(S)   
 
 putexcel D20=("Yes") /* Party affiliation & political controls   */                   ///
          D21=("Yes") /* Economic controls */                    ///
		  D22=("Yes") /* Economic controls x majority party */   ///
		  D23=("Yes") /* State fixed effects */                  ///
		  D24=("Yes") /* State fixed effects x majority party */ ///
		  D25=("Yes") /* State fixed effects x governor's party */ ///
		  D26=("No") /* State fixed effects x majority party x governor's party */ /// 
          D27=("Yes") /* Year fixed effects */                   /// 
 
  estimates restore tab3col2
  distinct stateno if e(sample)
  putexcel D28=(r(ndistinct))
  distinct elecid if e(sample)
  putexcel D29=(r(ndistinct))
  putexcel D30=(r(N))

 
 }
  
***********************      Column 3     ************************************************************************
 {
  putexcel E6 = ("(3)")

                                                                                                                                                                                     
qui reg voteshare  gov_same##majority_member##c.delays             ///
              /* majority_member*/                                 ///
			  /* gov_same */                                       ///
		         voteshare_prev                                    ///
				 c.campaigns##c.campaigns                          ///
				 pres_share                                        ///
				 pres_same                                         ///
				 1.pres_same#c.pres_appr                           ///
				 c.gov_share#1.elex                                   ///
                 elex                                              /// 
               /*c.unemp_change1                                   ///
				 c.unemp_change1#gov_same                          ///
				 c.unemp_change1#majority_member */                ///
				 c.unemp_change1##majority_member##gov_same        ///
              /* c.houseprice_growth1                              ///
				 c.houseprice_growth1#gov_same                     ///
				 c.houseprice_growth1#majority_member */           ///
				 c.houseprice_growth1##majority_member##gov_same   ///				 
              /* c.gov_exp_change                                  ///
				 c.gov_exp_change#gov_same                         ///
				 c.gov_exp_change#majority_member */               ///
				 c.gov_exp_change##majority_member##gov_same       ///
			  /* c.taxchanges                                      ///
				 c.taxchanges#gov_same                             ///
				 c.taxchanges#majority_member    */                ///
				 c.taxchanges##majority_member##gov_same           ///
			  /* c.gov_spl                                         ///
				 c.gov_spl#gov_same                                ///
				 c.gov_spl#majority_member  */                     ///
				 c.gov_spl##majority_member##gov_same              /// 
                 /*i.stateno*/                                         ///
                 /*i.stateno#gov_same*/                            ///
				 /*i.stateno#majority_member*/                     /// 
				 i.stateno##gov_same##majority_member          ///
				 yd* if stateno!=8 & stateno!=39, vce(cluster elecid)                                

estimates store tab3col3


* Outcome 1: Re-election				 

			 
				 
estimates restore tab3col3
margins if e(sample),  at(c.delays=(0 1) gov_same=(0 1) majority_member=(0 1)) post																																														
 
/* Majority party members, governor from same party */
  nlcom (outcome1_diff_maj_gov_same: _b[8._at] - _b[7._at])	
  mat V = r(V)
  mat S = cholesky(V)
  putexcel E8=matrix(r(b)) E9=matrix(S)  

/* Majority party members, governor from different party */
  nlcom (outcome1_diff_maj_gov_diff: _b[4._at] - _b[3._at])		
  mat V = r(V)
  mat S = cholesky(V)
  putexcel E10=matrix(r(b)) E11=matrix(S)  


  /* Difference: Gov diff vs gov same, majority party member */
  nlcom (outcome1_diff_diff_maj: (_b[8._at] - _b[7._at]) - (_b[4._at] - _b[3._at]))	
  mat V = r(V)
  mat S = cholesky(V)
  putexcel E12=matrix(r(b)) E13=matrix(S)  
 

/* Minority party members, governor from same party */
  nlcom (outcome1_diff_min_gov_same: _b[6._at] - _b[5._at])	
  mat V = r(V)
  mat S = cholesky(V)
  putexcel E14=matrix(r(b)) E15=matrix(S)   

/* Minority party members, governor from different party */
  nlcom (outcome1_diff_min_gov_diff: _b[2._at] - _b[1._at])	
  mat V = r(V)
  mat S = cholesky(V)
  putexcel E16=matrix(r(b)) E17=matrix(S)   
 
  /* Difference: Gov diff vs gov same, minority party member */
  nlcom (outcome1_diff_diff_min: (_b[6._at] - _b[5._at]) - (_b[2._at] - _b[1._at]))	 
  mat V = r(V)
  mat S = cholesky(V)
  putexcel E18=matrix(r(b)) E19=matrix(S)   
 
 putexcel E20=("Yes") /* Party affiliation & political controls   */                   ///
          E21=("Yes") /* Economic controls */                    ///
		  E22=("Yes") /* Economic controls x majority party */   ///
		  E23=("Yes") /* State fixed effects */                  ///
		  E24=("Yes") /* State fixed effects x majority party */ ///
		  E25=("Yes") /* State fixed effects x governor's party */ ///
		  E26=("Yes") /* State fixed effects x majority party x governor's party */ /// 
          E27=("Yes") /* Year fixed effects */                   ///
 
 
  estimates restore tab3col3
  distinct stateno if e(sample)
  putexcel E28=(r(ndistinct))
  distinct elecid if e(sample)
  putexcel E29=(r(ndistinct))
  putexcel E30=(r(N))
 }
 
******************************************************************************************************************
 restore
 
 }
 


**********************************************************************************************************************************************************************************************
