# Supplementary material for: Irresponsible parties, responsible voters? Legislative gridlock and collective accountability
Source: PLoS One. 2020 Mar 2;15(3):e0229789. doi: 10.1371/journal.pone.0229789 (PMC7051087; doi:10.1371/journal.pone.0229789)
Supplement: S1 Data files — (ZIP) [file pone.0229789.s002.zip › README.txt]

Readme data file for Andersen, Lassen and Nielsen: "Irresponsible Parties, Responsible Voters? 
Legislative Gridlock and Collective Accountability"

The data used in the paper is contained in the stata files data_individuals.dta and data_parties.dta.

Data sources are described in the paper.

The Stata do-file create tables.do uses these data sets to produce excel files for Tables 1-5 in the paper 
and tables SI.2-SI.4 in the supplementary information.

All estimations were done in Stata 16 with additional commands estout, outreg2 and distinct.
